# Supplementary material for: De Novo Assembly and Annotation of the Transcriptome of the Agricultural Weed Ipomoea purpurea Uncovers Gene Expression Changes Associated with Herbicide Resistance
Source: G3 (Bethesda). 2014 Aug 25;4(10):2035–47. doi: 10.1534/g3.114.013508 (PMC4199709; doi:10.1534/g3.114.013508)
Supplement: Supporting Information [file supp_g3.114.013508_TableS6.xlsx]

## Sheet: Sheet1
		# I. purpurea transcripts
Family	Sub-family
CYP703	CYP703A13	2
CYP704	CYP704A63	1
	CYP704A66	1
	CYP704A69	1
	CYP704B30	1
CYP706	CYP706G5	2
CYP707	CYP707A68	3
	CYP707A69	3
	CYP707A7	4
	CYP707A8	2
CYP71	CYP71AH9	1
	CYP71AT21	1
	CYP71AT24	1
	CYP71AU2	1
	CYP71AX12	1
	CYP71AX3	2
	CYP71AX6P	1
	CYP71AX9	2
	CYP71BE17	2
	CYP71D186	1
	CYP71D190	3
	CYP71D220	2
CYP710	CYP710A11	1
CYP711	CYP711A21	2
CYP714	CYP714A17	1
	CYP714G9	1
CYP716	CYP716A42	1
	CYP716A43	4
	CYP716A44	2
	CYP716A45P	1
	CYP716A46	1
	CYP716C6	2
	CYP716Q1P	1
CYP72	CYP72A171	5
	CYP72A172	1
	CYP72A174	4
	CYP72A177	1
	CYP72A181	1
	CYP72A182	1
	CYP72A184	2
	CYP72A187	2
	CYP72A190	2
	CYP72A191P	1
	CYP72A193	1
	CYP72A194	1
	CYP72A204P	1
	CYP72A51	1
	CYP72D8	1
CYP721	CYP721A26	1
	CYP721A27	2
CYP728	CYP728B22	2
CYP73	CYP73A96	1
CYP734	CYP734A8	4
CYP735	CYP735A20	2
CYP736	CYP736A60	14
	CYP736A61	1
	CYP736A64	2
	CYP736A68	1
	CYP736A72	5
	CYP736A75P	1
	CYP736A79	2
CYP74	CYP74C4	2
CYP749	CYP749A19	1
CYP76	CYP76A19	10
	CYP76A22	1
	CYP76A6	1
	CYP76B13	2
	CYP76B19	1
	CYP76B21	2
	CYP76B23	1
	CYP76B25	1
	CYP76B26	2
	CYP76Y8	2
CYP77	CYP77A19	2
	CYP77B11	2
CYP78	CYP78A74	1
	CYP78A75	1
	CYP78A76	3
	CYP78A78	1
CYP79	CYP79A32	1
	CYP79A46	1
CYP80	CYP80E6	1
CYP81	CYP81B37	2
	CYP81B39	3
	CYP81B40	1
	CYP81B41	1
	CYP81C9	3
	CYP81Q31	3
	CYP81Y1	1
CYP82	CYP82C22	9
	CYP82D36	11
	CYP82D38	3
	CYP82D40	14
	CYP82M2	4
	CYP82M3	9
	CYP82U1	3
CYP84	CYP84A2	1
CYP85	CYP85A1	1
CYP86	CYP86A33	1
	CYP86A68	3
	CYP86A69	1
	CYP86B11	1
CYP87	CYP87A21	2
CYP89	CYP89A72	5
CYP90	CYP90A5	2
	CYP90B3	2
CYP92	CYP92A50	3
	CYP92A51	6
CYP94	CYP94A24	6
	CYP94A26	1
	CYP94C28	5
	CYP94C29	4
	CYP94C30	1
	CYP94D34	1
CYP96	CYP96A44	2
	CYP96A45	4
	CYP96A47P	1
	CYP96A48	6
CYP97	CYP97B22	1
CYP98	CYP98A51	4
	CYP98A52	1
Total		289
