# Supplementary material for: De Novo Assembly and Annotation of the Transcriptome of the Agricultural Weed Ipomoea purpurea Uncovers Gene Expression Changes Associated with Herbicide Resistance
Source: G3 (Bethesda). 2014 Aug 25;4(10):2035–47. doi: 10.1534/g3.114.013508 (PMC4199709; doi:10.1534/g3.114.013508)
Supplement: Supporting Information [file supp_g3.114.013508_TableS1.zip › TableS1.txt]

SeqName	length	score	eValue	hitName	GOs	ACC
scaffold-VXKB-2015850-Ipomoea_purpurea-leaf_stem_flower	1157	593.578	0.0	gi|357521393|ref|XP_003630985.1|Aspartate-semialdehyde dehydrogenase [Medicago truncatula]	GO:0009089,GO:0009088,GO:0009086,GO:0051287,GO:0003942,GO:0050661,GO:0006520,GO:0000166,GO:0005737,GO:0055114,GO:0016620,GO:0046983,GO:0009097,GO:0008652,GO:0004073	XP_003630985.1,AET05461.1
scaffold-VXKB-2015850-Ipomoea_purpurea-leaf_stem_flower	1157	593.193	0.0	gi|224111424|ref|XP_002315850.1|predicted protein [Populus trichocarpa]	GO:0009089,GO:0009088,GO:0004073,GO:0051287,GO:0009086,GO:0009507,GO:0046983,GO:0008652,GO:0009097,GO:0006520,GO:0050661,GO:0005739,GO:0000166,GO:0009570,GO:0005737,GO:0016620,GO:0055114,GO:0003942	XP_002315850.1,EEF02021.1
scaffold-VXKB-2015850-Ipomoea_purpurea-leaf_stem_flower	1157	590.497	0.0	gi|302353426|gb|ADL27919.1|aspartate-semialdehyde dehydrogenase 2 [Glycine max]	GO:0009089,GO:0009088,GO:0009086,GO:0051287,GO:0003942,GO:0050661,GO:0006520,GO:0000166,GO:0005737,GO:0055114,GO:0016620,GO:0046983,GO:0009097,GO:0008652,GO:0004073	ADL27919.1
scaffold-VXKB-2015850-Ipomoea_purpurea-leaf_stem_flower	1157	588.186	0.0	gi|224099567|ref|XP_002311534.1|predicted protein [Populus trichocarpa]	GO:0009089,GO:0009088,GO:0004073,GO:0051287,GO:0009086,GO:0009507,GO:0046983,GO:0008652,GO:0009097,GO:0006520,GO:0050661,GO:0005739,GO:0000166,GO:0009570,GO:0005737,GO:0016620,GO:0055114,GO:0003942	XP_002311534.1,EEE88901.1
scaffold-VXKB-2015850-Ipomoea_purpurea-leaf_stem_flower	1157	586.26	0.0	gi|255689397|gb|ACU30050.1|aspartate-semialdehyde dehydrogenase, partial [Glycine max]	GO:0009089,GO:0009088,GO:0009086,GO:0051287,GO:0003942,GO:0050661,GO:0006520,GO:0000166,GO:0005737,GO:0055114,GO:0016620,GO:0046983,GO:0009097,GO:0008652,GO:0004073	ACU30050.1
scaffold-VXKB-2015850-Ipomoea_purpurea-leaf_stem_flower	1157	587.415	0.0	gi|356524624|ref|XP_003530928.1|PREDICTED: aspartate-semialdehyde dehydrogenase-like [Glycine max]		XP_003530928.1
scaffold-VXKB-2015850-Ipomoea_purpurea-leaf_stem_flower	1157	587.03	0.0	gi|15223910|ref|NP_172934.1|semialdehyde dehydrogenase-like protein [Arabidopsis thaliana]	GO:0009089,GO:0009088,GO:0004073,GO:0051287,GO:0009086,GO:0009507,GO:0009536,GO:0046983,GO:0008652,GO:0009097,GO:0006520,GO:0006164,GO:0050661,GO:0005739,GO:0000166,GO:0009570,GO:0005737,GO:0016620,GO:0055114,GO:0003942	NP_172934.1,AAL50097.1,AAM26654.1,AAM61063.1,AEE29228.1
scaffold-VXKB-2015850-Ipomoea_purpurea-leaf_stem_flower	1157	587.8	0.0	gi|294461231|gb|ADE76178.1|unknown [Picea sitchensis]	GO:0009089,GO:0009088,GO:0009086,GO:0051287,GO:0003942,GO:0050661,GO:0006520,GO:0000166,GO:0005737,GO:0055114,GO:0016620,GO:0046983,GO:0009097,GO:0008652,GO:0004073	ADE76178.1
scaffold-VXKB-2015850-Ipomoea_purpurea-leaf_stem_flower	1157	586.26	0.0	gi|356513034|ref|XP_003525219.1|PREDICTED: aspartate-semialdehyde dehydrogenase-like [Glycine max]	GO:0009089,GO:0009088,GO:0009086,GO:0051287,GO:0003942,GO:0050661,GO:0006520,GO:0000166,GO:0005737,GO:0055114,GO:0016620,GO:0046983,GO:0009097,GO:0008652,GO:0004073	XP_003525219.1
scaffold-VXKB-2015850-Ipomoea_purpurea-leaf_stem_flower	1157	582.793	0.0	gi|11228579|gb|AAG33078.1|AF207064_1aspartate-semialdehyde dehydrogenase precursor [Arabidopsis thaliana]		AAG33078.1
scaffold-VXKB-2015850-Ipomoea_purpurea-leaf_stem_flower	1157	582.793	0.0	gi|255584961|ref|XP_002533192.1|aspartate semialdehyde dehydrogenase, putative [Ricinus communis]	GO:0009089,GO:0009088,GO:0009086,GO:0051287,GO:0003942,GO:0050661,GO:0006520,GO:0000166,GO:0005737,GO:0055114,GO:0016620,GO:0016491,GO:0046983,GO:0009097,GO:0008652,GO:0004073	XP_002533192.1,EEF29184.1
scaffold-VXKB-2015850-Ipomoea_purpurea-leaf_stem_flower	1157	581.252	0.0	gi|224147077|ref|XP_002336402.1|predicted protein [Populus trichocarpa]	GO:0009089,GO:0009088,GO:0004073,GO:0051287,GO:0009086,GO:0009507,GO:0046983,GO:0008652,GO:0009097,GO:0006520,GO:0050661,GO:0005739,GO:0000166,GO:0009570,GO:0005737,GO:0016620,GO:0055114,GO:0003942	XP_002336402.1,EEE73357.1
scaffold-VXKB-2015850-Ipomoea_purpurea-leaf_stem_flower	1157	582.408	0.0	gi|359472657|ref|XP_003631183.1|PREDICTED: aspartate-semialdehyde dehydrogenase-like [Vitis vinifera]	GO:0009089,GO:0009088,GO:0004073,GO:0051287,GO:0009086,GO:0009507,GO:0046983,GO:0008652,GO:0009097,GO:0006520,GO:0050661,GO:0005739,GO:0000166,GO:0009570,GO:0005737,GO:0016620,GO:0055114,GO:0003942	XP_003631183.1
scaffold-VXKB-2015850-Ipomoea_purpurea-leaf_stem_flower	1157	569.696	0.0	gi|449466857|ref|XP_004151142.1|PREDICTED: aspartate-semialdehyde dehydrogenase-like [Cucumis sativus]		XP_004151142.1,XP_004171572.1
scaffold-VXKB-2015850-Ipomoea_purpurea-leaf_stem_flower	1157	565.459	0.0	gi|168054517|ref|XP_001779677.1|predicted protein [Physcomitrella patens subsp. patens]	GO:0009089,GO:0009088,GO:0009086,GO:0051287,GO:0003942,GO:0050661,GO:0006520,GO:0000166,GO:0005737,GO:0055114,GO:0016620,GO:0046983,GO:0009097,GO:0008652,GO:0004073	XP_001779677.1,EDQ55473.1
scaffold-VXKB-2015850-Ipomoea_purpurea-leaf_stem_flower	1157	568.926	0.0	gi|8778230|gb|AAF79239.1|AC006917_24F10B6.22 [Arabidopsis thaliana]		AAF79239.1
scaffold-VXKB-2015850-Ipomoea_purpurea-leaf_stem_flower	1157	537.339	0.0	gi|242038035|ref|XP_002466412.1|hypothetical protein SORBIDRAFT_01g007370 [Sorghum bicolor]	GO:0009089,GO:0009088,GO:0004073,GO:0051287,GO:0009086,GO:0009507,GO:0046983,GO:0008652,GO:0009097,GO:0006520,GO:0050661,GO:0005739,GO:0000166,GO:0009570,GO:0005737,GO:0016620,GO:0055114,GO:0003942	XP_002466412.1,EER93410.1
scaffold-VXKB-2015850-Ipomoea_purpurea-leaf_stem_flower	1157	536.184	0.0	gi|413933000|gb|AFW67551.1|aspartate-semialdehyde dehydrogenase [Zea mays]		AFW67551.1
scaffold-VXKB-2015850-Ipomoea_purpurea-leaf_stem_flower	1157	535.028	0.0	gi|212275422|ref|NP_001130240.1|uncharacterized protein LOC100191334 [Zea mays]	GO:0009089,GO:0009088,GO:0004073,GO:0051287,GO:0009086,GO:0009507,GO:0046983,GO:0008652,GO:0009097,GO:0006520,GO:0050661,GO:0005739,GO:0000166,GO:0009570,GO:0005737,GO:0016620,GO:0055114,GO:0003942	NP_001130240.1,ACF78407.1
scaffold-VXKB-2015850-Ipomoea_purpurea-leaf_stem_flower	1157	532.717	0.0	gi|195644252|gb|ACG41594.1|aspartate-semialdehyde dehydrogenase [Zea mays]	GO:0009089,GO:0009088,GO:0004073,GO:0051287,GO:0009086,GO:0009507,GO:0046983,GO:0008652,GO:0009097,GO:0006520,GO:0050661,GO:0005739,GO:0000166,GO:0009570,GO:0005737,GO:0016620,GO:0055114,GO:0003942	ACG41594.1
scaffold-VXKB-2014623-Ipomoea_purpurea-leaf_stem_flower	1132	340.117	1.42408E-111	gi|302142133|emb|CBI19336.3|unnamed protein product [Vitis vinifera]		CBI19336.3
scaffold-VXKB-2014623-Ipomoea_purpurea-leaf_stem_flower	1132	340.117	4.0248E-111	gi|225458958|ref|XP_002285550.1|PREDICTED: inositol-tetrakisphosphate 1-kinase 2 [Vitis vinifera]	GO:0047325,GO:0009611,GO:0052726,GO:0052725,GO:0005634,GO:0005737,GO:0005524,GO:0032957,GO:0005622,GO:0046872,GO:0000287	XP_002285550.1
scaffold-VXKB-2014623-Ipomoea_purpurea-leaf_stem_flower	1132	334.724	5.66621E-109	gi|255537904|ref|XP_002510017.1|Inositol-tetrakisphosphate 1-kinase, putative [Ricinus communis]	GO:0016740,GO:0047325,GO:0052726,GO:0052725,GO:0016310,GO:0005524,GO:0016301,GO:0032957,GO:0005622,GO:0046872,GO:0000287	XP_002510017.1,EEF52204.1
scaffold-VXKB-2014623-Ipomoea_purpurea-leaf_stem_flower	1132	330.487	8.12972E-108	gi|224081885|ref|XP_002306515.1|predicted protein [Populus trichocarpa]	GO:0047325,GO:0009611,GO:0052726,GO:0052725,GO:0005634,GO:0005737,GO:0005524,GO:0032957,GO:0005622,GO:0046872,GO:0000287	XP_002306515.1,EEE93511.1
scaffold-VXKB-2014623-Ipomoea_purpurea-leaf_stem_flower	1132	325.094	1.60432E-105	gi|222625713|gb|EEE59845.1|hypothetical protein OsJ_12420 [Oryza sativa Japonica Group]	GO:0009611,GO:0047325,GO:0052726,GO:0052725,GO:0005634,GO:0005737,GO:0005524,GO:0032957,GO:0005622,GO:0000287	EEE59845.1
scaffold-VXKB-2014623-Ipomoea_purpurea-leaf_stem_flower	1132	325.479	2.82342E-105	gi|218193677|gb|EEC76104.1|hypothetical protein OsI_13362 [Oryza sativa Indica Group]	GO:0009611,GO:0047325,GO:0052726,GO:0052725,GO:0005634,GO:0005737,GO:0005524,GO:0032957,GO:0005622,GO:0000287	EEC76104.1
scaffold-VXKB-2014623-Ipomoea_purpurea-leaf_stem_flower	1132	325.094	3.11203E-105	gi|115455065|ref|NP_001051133.1|Os03g0726200 [Oryza sativa Japonica Group]	GO:0047325,GO:0009611,GO:0052726,GO:0052725,GO:0016310,GO:0005634,GO:0005737,GO:0005524,GO:0016301,GO:0032957,GO:0005622,GO:0000287	NP_001051133.1,AAS07160.1,AAT77080.1,ABF98644.1,BAF13047.1,BAG90250.1
scaffold-VXKB-2014623-Ipomoea_purpurea-leaf_stem_flower	1132	323.553	1.01579E-104	gi|357145750|ref|XP_003573753.1|PREDICTED: inositol-tetrakisphosphate 1-kinase 2-like [Brachypodium distachyon]	GO:0005524,GO:0047325,GO:0032957,GO:0000287,GO:0052726,GO:0052725,GO:0005622	XP_003573753.1
scaffold-VXKB-2014623-Ipomoea_purpurea-leaf_stem_flower	1132	314.694	7.6321E-101	gi|357480715|ref|XP_003610643.1|Inositol-tetrakisphosphate 1-kinase [Medicago truncatula]	GO:0047325,GO:0052726,GO:0052725,GO:0016310,GO:0005524,GO:0016301,GO:0032957,GO:0005622,GO:0000287	XP_003610643.1,AES93601.1
scaffold-VXKB-2014623-Ipomoea_purpurea-leaf_stem_flower	1132	311.612	7.93919E-101	gi|269999911|gb|ACZ57897.1|inositol 1,3,4-trisphosphate 5/6-kinase [Coffea arabica]	GO:0016740,GO:0047325,GO:0052726,GO:0052725,GO:0016310,GO:0005524,GO:0016301,GO:0032957,GO:0005622,GO:0000287	ACZ57897.1
scaffold-VXKB-2014623-Ipomoea_purpurea-leaf_stem_flower	1132	312.768	1.87226E-100	gi|125530894|gb|EAY77459.1|hypothetical protein OsI_32501 [Oryza sativa Indica Group]	GO:0009611,GO:0047325,GO:0052726,GO:0052725,GO:0005634,GO:0005737,GO:0005524,GO:0032957,GO:0005622,GO:0000287	EAY77459.1
scaffold-VXKB-2014623-Ipomoea_purpurea-leaf_stem_flower	1132	311.997	1.96179E-100	gi|18542927|gb|AAK00417.2|Putative inositol 1,3,4-trisphosphate 5/6-kinase [Oryza sativa Japonica Group]	GO:0047325,GO:0009611,GO:0052726,GO:0052725,GO:0016310,GO:0005634,GO:0005737,GO:0005524,GO:0016301,GO:0032957,GO:0005622,GO:0000287,GO:0009536	AAK00417.2
scaffold-VXKB-2014623-Ipomoea_purpurea-leaf_stem_flower	1132	312.768	2.13137E-100	gi|115480852|ref|NP_001064019.1|Os10g0103800 [Oryza sativa Japonica Group]	GO:0047325,GO:0009611,GO:0052726,GO:0052725,GO:0016310,GO:0005634,GO:0005737,GO:0005524,GO:0016301,GO:0032957,GO:0005622,GO:0000287	NP_001064019.1,ABB46580.1,BAF25933.1,BAG97757.1,EEE50447.1
scaffold-VXKB-2014623-Ipomoea_purpurea-leaf_stem_flower	1132	312.768	2.29243E-100	gi|242034889|ref|XP_002464839.1|hypothetical protein SORBIDRAFT_01g027420 [Sorghum bicolor]	GO:0009611,GO:0047325,GO:0052726,GO:0052725,GO:0005634,GO:0005737,GO:0005524,GO:0032957,GO:0005622,GO:0000287	XP_002464839.1,EER91837.1
scaffold-VXKB-2014623-Ipomoea_purpurea-leaf_stem_flower	1132	309.301	2.31327E-100	gi|30680654|ref|NP_849342.1|inositol-tetrakisphosphate 1-kinase 2 [Arabidopsis thaliana]	GO:0009611,GO:0047325,GO:0009695,GO:0052726,GO:0052725,GO:0005634,GO:0005737,GO:0005524,GO:0003824,GO:0032957,GO:0005622,GO:0009620,GO:0009753,GO:0046872,GO:0000287	NP_849342.1,AEE82602.1
scaffold-VXKB-2014623-Ipomoea_purpurea-leaf_stem_flower	1132	311.997	3.2413E-100	gi|226496079|ref|NP_001149368.1|LOC100282992 [Zea mays]	GO:0047325,GO:0009611,GO:0052726,GO:0052725,GO:0016310,GO:0005634,GO:0005737,GO:0005524,GO:0016301,GO:0032957,GO:0005622,GO:0000287	NP_001149368.1,ACG35178.1,ACN25424.1,DAA46603.1
scaffold-VXKB-2014623-Ipomoea_purpurea-leaf_stem_flower	1132	311.227	7.71373E-100	gi|18413088|ref|NP_567334.1|inositol-tetrakisphosphate 1-kinase 2 [Arabidopsis thaliana]	GO:0009611,GO:0047325,GO:0009695,GO:0052726,GO:0052725,GO:0005634,GO:0005737,GO:0005524,GO:0003824,GO:0032957,GO:0005622,GO:0009620,GO:0009753,GO:0046872,GO:0000287	NP_567334.1,Q9SUG3.2,AAK91424.1,AAL15415.1,AEE82601.1
scaffold-VXKB-2014623-Ipomoea_purpurea-leaf_stem_flower	1132	309.301	4.00098E-99	gi|212722408|ref|NP_001132657.1|uncharacterized protein LOC100194132 [Zea mays]	GO:0047325,GO:0009611,GO:0052726,GO:0052725,GO:0016310,GO:0005634,GO:0005737,GO:0005524,GO:0016301,GO:0032957,GO:0005622,GO:0000287	NP_001132657.1,ACF81590.1,ACG38324.1,DAA51118.1
scaffold-VXKB-2014623-Ipomoea_purpurea-leaf_stem_flower	1132	306.22	1.54342E-98	gi|449507262|ref|XP_004162980.1|PREDICTED: inositol-tetrakisphosphate 1-kinase 2-like, partial [Cucumis sativus]		XP_004162980.1
scaffold-VXKB-2014623-Ipomoea_purpurea-leaf_stem_flower	1132	306.99	1.80361E-98	gi|449461403|ref|XP_004148431.1|PREDICTED: inositol-tetrakisphosphate 1-kinase 2-like [Cucumis sativus]		XP_004148431.1
scaffold-VXKB-2016557-Ipomoea_purpurea-leaf_stem_flower	1795	433.721	1.68553E-144	gi|225458958|ref|XP_002285550.1|PREDICTED: inositol-tetrakisphosphate 1-kinase 2 [Vitis vinifera]	GO:0047325,GO:0009611,GO:0052726,GO:0052725,GO:0005634,GO:0005737,GO:0005524,GO:0032957,GO:0005622,GO:0046872,GO:0000287	XP_002285550.1
scaffold-VXKB-2016557-Ipomoea_purpurea-leaf_stem_flower	1795	427.943	8.33938E-143	gi|302142133|emb|CBI19336.3|unnamed protein product [Vitis vinifera]		CBI19336.3
scaffold-VXKB-2016557-Ipomoea_purpurea-leaf_stem_flower	1795	421.009	4.24678E-140	gi|224081885|ref|XP_002306515.1|predicted protein [Populus trichocarpa]	GO:0047325,GO:0009611,GO:0052726,GO:0052725,GO:0005634,GO:0005737,GO:0005524,GO:0032957,GO:0005622,GO:0046872,GO:0000287	XP_002306515.1,EEE93511.1
scaffold-VXKB-2016557-Ipomoea_purpurea-leaf_stem_flower	1795	416.772	8.02165E-138	gi|255537904|ref|XP_002510017.1|Inositol-tetrakisphosphate 1-kinase, putative [Ricinus communis]	GO:0016740,GO:0047325,GO:0052726,GO:0052725,GO:0016310,GO:0005524,GO:0016301,GO:0032957,GO:0005622,GO:0046872,GO:0000287	XP_002510017.1,EEF52204.1
scaffold-VXKB-2016557-Ipomoea_purpurea-leaf_stem_flower	1795	415.231	2.80108E-137	gi|18413088|ref|NP_567334.1|inositol-tetrakisphosphate 1-kinase 2 [Arabidopsis thaliana]	GO:0009611,GO:0047325,GO:0009695,GO:0052726,GO:0052725,GO:0005634,GO:0005737,GO:0005524,GO:0003824,GO:0032957,GO:0005622,GO:0009620,GO:0009753,GO:0046872,GO:0000287	NP_567334.1,Q9SUG3.2,AAK91424.1,AAL15415.1,AEE82601.1
scaffold-VXKB-2016557-Ipomoea_purpurea-leaf_stem_flower	1795	410.609	2.81036E-135	gi|297813275|ref|XP_002874521.1|predicted protein [Arabidopsis lyrata subsp. lyrata]	GO:0005524,GO:0047325,GO:0032957,GO:0000287,GO:0052726,GO:0052725,GO:0005622	XP_002874521.1,EFH50780.1
scaffold-VXKB-2016557-Ipomoea_purpurea-leaf_stem_flower	1795	408.297	1.52756E-134	gi|356507953|ref|XP_003522727.1|PREDICTED: inositol-tetrakisphosphate 1-kinase 2-like [Glycine max]	GO:0005524,GO:0047325,GO:0032957,GO:0000287,GO:0052726,GO:0052725,GO:0005622	XP_003522727.1
scaffold-VXKB-2016557-Ipomoea_purpurea-leaf_stem_flower	1795	408.297	1.54415E-134	gi|351721983|ref|NP_001237484.1|inositol phosphate kinase [Glycine max]	GO:0047325,GO:0052726,GO:0052725,GO:0016310,GO:0005524,GO:0016301,GO:0032957,GO:0005622,GO:0000287	NP_001237484.1,ABU93833.1
scaffold-VXKB-2016557-Ipomoea_purpurea-leaf_stem_flower	1795	404.445	2.6425E-133	gi|222625713|gb|EEE59845.1|hypothetical protein OsJ_12420 [Oryza sativa Japonica Group]	GO:0009611,GO:0047325,GO:0052726,GO:0052725,GO:0005634,GO:0005737,GO:0005524,GO:0032957,GO:0005622,GO:0000287	EEE59845.1
scaffold-VXKB-2016557-Ipomoea_purpurea-leaf_stem_flower	1795	404.831	3.75358E-133	gi|218193677|gb|EEC76104.1|hypothetical protein OsI_13362 [Oryza sativa Indica Group]	GO:0009611,GO:0047325,GO:0052726,GO:0052725,GO:0005634,GO:0005737,GO:0005524,GO:0032957,GO:0005622,GO:0000287	EEC76104.1
scaffold-VXKB-2016557-Ipomoea_purpurea-leaf_stem_flower	1795	404.831	4.18162E-133	gi|115455065|ref|NP_001051133.1|Os03g0726200 [Oryza sativa Japonica Group]	GO:0047325,GO:0009611,GO:0052726,GO:0052725,GO:0016310,GO:0005634,GO:0005737,GO:0005524,GO:0016301,GO:0032957,GO:0005622,GO:0000287	NP_001051133.1,AAS07160.1,AAT77080.1,ABF98644.1,BAF13047.1,BAG90250.1
scaffold-VXKB-2016557-Ipomoea_purpurea-leaf_stem_flower	1795	400.208	2.01206E-131	gi|212722408|ref|NP_001132657.1|uncharacterized protein LOC100194132 [Zea mays]	GO:0047325,GO:0009611,GO:0052726,GO:0052725,GO:0016310,GO:0005634,GO:0005737,GO:0005524,GO:0016301,GO:0032957,GO:0005622,GO:0000287	NP_001132657.1,ACF81590.1,ACG38324.1,DAA51118.1
scaffold-VXKB-2016557-Ipomoea_purpurea-leaf_stem_flower	1795	397.897	1.5548E-130	gi|242038279|ref|XP_002466534.1|hypothetical protein SORBIDRAFT_01g009550 [Sorghum bicolor]	GO:0009611,GO:0047325,GO:0052726,GO:0052725,GO:0005634,GO:0005737,GO:0005524,GO:0032957,GO:0005622,GO:0000287	XP_002466534.1,EER93532.1
scaffold-VXKB-2016557-Ipomoea_purpurea-leaf_stem_flower	1795	394.43	3.14875E-129	gi|357145750|ref|XP_003573753.1|PREDICTED: inositol-tetrakisphosphate 1-kinase 2-like [Brachypodium distachyon]	GO:0005524,GO:0047325,GO:0032957,GO:0000287,GO:0052726,GO:0052725,GO:0005622	XP_003573753.1
scaffold-VXKB-2016557-Ipomoea_purpurea-leaf_stem_flower	1795	393.66	4.45666E-129	gi|357117254|ref|XP_003560387.1|PREDICTED: inositol-tetrakisphosphate 1-kinase 2-like [Brachypodium distachyon]	GO:0005524,GO:0047325,GO:0032957,GO:0000287,GO:0052726,GO:0052725,GO:0005622	XP_003560387.1
scaffold-VXKB-2016557-Ipomoea_purpurea-leaf_stem_flower	1795	393.275	6.13126E-129	gi|18542927|gb|AAK00417.2|Putative inositol 1,3,4-trisphosphate 5/6-kinase [Oryza sativa Japonica Group]	GO:0047325,GO:0009611,GO:0052726,GO:0052725,GO:0016310,GO:0005634,GO:0005737,GO:0005524,GO:0016301,GO:0032957,GO:0005622,GO:0000287,GO:0009536	AAK00417.2
scaffold-VXKB-2016557-Ipomoea_purpurea-leaf_stem_flower	1795	393.66	7.43561E-129	gi|125530894|gb|EAY77459.1|hypothetical protein OsI_32501 [Oryza sativa Indica Group]	GO:0009611,GO:0047325,GO:0052726,GO:0052725,GO:0005634,GO:0005737,GO:0005524,GO:0032957,GO:0005622,GO:0000287	EAY77459.1
scaffold-VXKB-2016557-Ipomoea_purpurea-leaf_stem_flower	1795	393.66	8.19384E-129	gi|115480852|ref|NP_001064019.1|Os10g0103800 [Oryza sativa Japonica Group]	GO:0047325,GO:0009611,GO:0052726,GO:0052725,GO:0016310,GO:0005634,GO:0005737,GO:0005524,GO:0016301,GO:0032957,GO:0005622,GO:0000287	NP_001064019.1,ABB46580.1,BAF25933.1,BAG97757.1,EEE50447.1
scaffold-VXKB-2016557-Ipomoea_purpurea-leaf_stem_flower	1795	390.963	5.43212E-128	gi|351722440|ref|NP_001237500.1|inositol phosphate kinase [Glycine max]	GO:0047325,GO:0052726,GO:0052725,GO:0016310,GO:0005524,GO:0016301,GO:0032957,GO:0005622,GO:0000287	NP_001237500.1,ABU93834.1
scaffold-VXKB-2016557-Ipomoea_purpurea-leaf_stem_flower	1795	386.726	1.92251E-126	gi|356574337|ref|XP_003555305.1|PREDICTED: inositol-tetrakisphosphate 1-kinase 2-like [Glycine max]		XP_003555305.1
scaffold-VXKB-2016589-Ipomoea_purpurea-leaf_stem_flower	1353	596.66	0.0	gi|11134054|sp|Q40459.1|PSBO_TOBACRecName: Full=Oxygen-evolving enhancer protein 1, chloroplastic; Short=OEE1; AltName: Full=33 kDa subunit of oxygen evolving system of photosystem II; AltName: Full=33 kDa thylakoid membrane protein; AltName: Full=OEC 33 kDa subunit; Flags: Precursor	GO:0009535,GO:0016020,GO:0015979,GO:0019898,GO:0009579,GO:0009523,GO:0009654,GO:0005509,GO:0042549,GO:0009507,GO:0009536	Q40459.1,CAA45701.1
scaffold-VXKB-2016589-Ipomoea_purpurea-leaf_stem_flower	1353	589.341	0.0	gi|30013657|gb|AAP03871.1|oxygen evolving complex 33 kDa photosystem II protein [Nicotiana tabacum]	GO:0042549,GO:0009523,GO:0009654,GO:0005509,GO:0019898,GO:0015979	AAP03871.1
scaffold-VXKB-2016589-Ipomoea_purpurea-leaf_stem_flower	1353	588.186	0.0	gi|61697115|gb|AAX53163.1|chloroplast photosynthetic oxygen-evolving protein 33 kDa subunit [Nicotiana benthamiana]	GO:0042549,GO:0009523,GO:0009654,GO:0005509,GO:0019898,GO:0015979	AAX53163.1
scaffold-VXKB-2016589-Ipomoea_purpurea-leaf_stem_flower	1353	587.03	0.0	gi|384038813|gb|AFH57997.1|chloroplast PsbO1 precursor [Nicotiana benthamiana]	GO:0042549,GO:0009523,GO:0009654,GO:0005509,GO:0019898,GO:0015979	AFH57997.1
scaffold-VXKB-2016589-Ipomoea_purpurea-leaf_stem_flower	1353	586.26	0.0	gi|384038815|gb|AFH57998.1|chloroplast PsbO2 precursor [Nicotiana benthamiana]	GO:0042549,GO:0009523,GO:0009654,GO:0005509,GO:0019898,GO:0015979	AFH57998.1
scaffold-VXKB-2016589-Ipomoea_purpurea-leaf_stem_flower	1353	585.489	0.0	gi|384038819|gb|AFH58000.1|chloroplast PsbO4 precursor [Nicotiana benthamiana]	GO:0042549,GO:0009523,GO:0009654,GO:0005509,GO:0019898,GO:0015979	AFH58000.1
scaffold-VXKB-2016589-Ipomoea_purpurea-leaf_stem_flower	1353	584.719	0.0	gi|326467059|gb|ADZ75466.1|oxygen evolving enhancer protein 1 [Litchi chinensis]	GO:0042549,GO:0009523,GO:0009654,GO:0005509,GO:0019898,GO:0015979	ADZ75466.1
scaffold-VXKB-2016589-Ipomoea_purpurea-leaf_stem_flower	1353	583.178	0.0	gi|224084209|ref|XP_002307234.1|hypothetical protein POPTRDRAFT_716206 [Populus trichocarpa]	GO:0048046,GO:0019684,GO:0042742,GO:0009507,GO:0009535,GO:0010242,GO:0035304,GO:0008266,GO:0031977,GO:0009654,GO:0019898,GO:0010287,GO:0009579,GO:0005509,GO:0009543,GO:0009570,GO:0015979,GO:0010207,GO:0010205,GO:0042549,GO:0009523	XP_002307234.1,ABK95762.1,ABK96188.1,EEE94230.1
scaffold-VXKB-2016589-Ipomoea_purpurea-leaf_stem_flower	1353	582.793	0.0	gi|255562761|ref|XP_002522386.1|Oxygen-evolving enhancer protein 1, chloroplast precursor, putative [Ricinus communis]	GO:0042549,GO:0009523,GO:0009654,GO:0005509,GO:0019898,GO:0015979	XP_002522386.1,EEF40070.1
scaffold-VXKB-2016589-Ipomoea_purpurea-leaf_stem_flower	1353	581.252	0.0	gi|118489901|gb|ABK96748.1|unknown [Populus trichocarpa x Populus deltoides]	GO:0042549,GO:0009523,GO:0009654,GO:0005509,GO:0019898,GO:0015979	ABK96748.1
scaffold-VXKB-2016589-Ipomoea_purpurea-leaf_stem_flower	1353	577.785	0.0	gi|384038817|gb|AFH57999.1|chloroplast PsbO3 precursor [Nicotiana benthamiana]	GO:0042549,GO:0009523,GO:0009654,GO:0005509,GO:0019898,GO:0015979	AFH57999.1
scaffold-VXKB-2016589-Ipomoea_purpurea-leaf_stem_flower	1353	575.859	0.0	gi|224094610|ref|XP_002310188.1|hypothetical protein POPTRDRAFT_813989 [Populus trichocarpa]	GO:0048046,GO:0019684,GO:0042742,GO:0009507,GO:0009535,GO:0010242,GO:0035304,GO:0008266,GO:0031977,GO:0009654,GO:0019898,GO:0010287,GO:0009579,GO:0005509,GO:0009543,GO:0009570,GO:0015979,GO:0010207,GO:0010205,GO:0042549,GO:0009523	XP_002310188.1,ABK95579.1,ABK96112.1,ABK96443.1,EEE90638.1
scaffold-VXKB-2016589-Ipomoea_purpurea-leaf_stem_flower	1353	575.474	0.0	gi|225468761|ref|XP_002274796.1|PREDICTED: oxygen-evolving enhancer protein 1, chloroplastic [Vitis vinifera]	GO:0042549,GO:0009523,GO:0009654,GO:0005509,GO:0019898,GO:0015979	XP_002274796.1
scaffold-VXKB-2016589-Ipomoea_purpurea-leaf_stem_flower	1353	573.933	0.0	gi|12644171|sp|P23322.2|PSBO_SOLLCRecName: Full=Oxygen-evolving enhancer protein 1, chloroplastic; Short=OEE1; AltName: Full=33 kDa subunit of oxygen evolving system of photosystem II; AltName: Full=33 kDa thylakoid membrane protein; AltName: Full=OEC 33 kDa subunit; Flags: Precursor	GO:0009535,GO:0016020,GO:0015979,GO:0019898,GO:0009579,GO:0009523,GO:0009654,GO:0005509,GO:0042549,GO:0009507,GO:0009536	P23322.2,CAA78043.1,2001459A O2 evolving protein complex:SUBUNIT=33kD
scaffold-VXKB-2016589-Ipomoea_purpurea-leaf_stem_flower	1353	572.392	0.0	gi|131385|sp|P26320.1|PSBO_SOLTURecName: Full=Oxygen-evolving enhancer protein 1, chloroplastic; Short=OEE1; AltName: Full=33 kDa subunit of oxygen evolving system of photosystem II; AltName: Full=33 kDa thylakoid membrane protein; AltName: Full=OEC 33 kDa subunit; Flags: Precursor	GO:0009535,GO:0016020,GO:0015979,GO:0019898,GO:0009579,GO:0009523,GO:0009654,GO:0005509,GO:0042549,GO:0009507,GO:0009536	P26320.1
scaffold-VXKB-2016589-Ipomoea_purpurea-leaf_stem_flower	1353	571.237	0.0	gi|346230039|gb|AEO21912.1|chloroplast oxygen-evolving enhancer protein 1 [Dimocarpus longan]	GO:0042549,GO:0009523,GO:0009654,GO:0005509,GO:0019898,GO:0015979	AEO21912.1
scaffold-VXKB-2016589-Ipomoea_purpurea-leaf_stem_flower	1353	570.081	0.0	gi|809113|emb|CAA35601.1|33kDa precursor protein of oxygen-evolving complex [Solanum tuberosum]		CAA35601.1
scaffold-VXKB-2016589-Ipomoea_purpurea-leaf_stem_flower	1353	567.385	0.0	gi|119952178|dbj|BAA96365.3|oxygen evolving enhancer protein 1 precursor [Bruguiera gymnorhiza]	GO:0042549,GO:0009523,GO:0009654,GO:0005509,GO:0019898,GO:0015979	BAA96365.3
scaffold-VXKB-2016589-Ipomoea_purpurea-leaf_stem_flower	1353	563.918	0.0	gi|358249094|ref|NP_001239736.1|uncharacterized protein LOC100798485 [Glycine max]	GO:0042549,GO:0009523,GO:0009654,GO:0005509,GO:0019898,GO:0015979	NP_001239736.1,ACU19444.1
scaffold-VXKB-2016589-Ipomoea_purpurea-leaf_stem_flower	1353	558.91	0.0	gi|313586398|gb|ADR71223.1|chloroplast manganese stabilizing protein [Solanum tuberosum]	GO:0042549,GO:0009523,GO:0009654,GO:0005509,GO:0019898,GO:0015979	ADR71223.1
scaffold-VXKB-2001137-Ipomoea_purpurea-leaf_stem_flower	1032	472.241	3.68242E-158	gi|225462994|ref|XP_002263791.1|PREDICTED: DNA replication licensing factor mcm5-A-like [Vitis vinifera]		XP_002263791.1
scaffold-VXKB-2001137-Ipomoea_purpurea-leaf_stem_flower	1032	468.389	1.18081E-156	gi|296084590|emb|CBI25611.3|unnamed protein product [Vitis vinifera]	GO:0006260,GO:0005524,GO:0006270,GO:0000166,GO:0005634,GO:0003677	CBI25611.3
scaffold-VXKB-2001137-Ipomoea_purpurea-leaf_stem_flower	1032	459.144	5.72683E-153	gi|449443007|ref|XP_004139272.1|PREDICTED: DNA replication licensing factor mcm5-A-like [Cucumis sativus]		XP_004139272.1,XP_004159401.1
scaffold-VXKB-2001137-Ipomoea_purpurea-leaf_stem_flower	1032	450.284	1.28451E-149	gi|356562886|ref|XP_003549699.1|PREDICTED: DNA replication licensing factor mcm5-A-like [Glycine max]	GO:0006260,GO:0005524,GO:0006270,GO:0005634,GO:0003677	XP_003549699.1
scaffold-VXKB-2001137-Ipomoea_purpurea-leaf_stem_flower	1032	450.284	1.5101E-149	gi|356548459|ref|XP_003542619.1|PREDICTED: DNA replication licensing factor mcm5-A-like [Glycine max]	GO:0006260,GO:0005524,GO:0006270,GO:0005634,GO:0003677	XP_003542619.1
scaffold-VXKB-2001137-Ipomoea_purpurea-leaf_stem_flower	1032	444.506	1.95554E-147	gi|225639908|gb|ACD87452.2|minichromosome maintenance 5 protein [Pisum sativum]	GO:0006260,GO:0005524,GO:0006270,GO:0000166,GO:0005634,GO:0003677	ACD87452.2
scaffold-VXKB-2001137-Ipomoea_purpurea-leaf_stem_flower	1032	425.631	4.78842E-140	gi|242066848|ref|XP_002454713.1|hypothetical protein SORBIDRAFT_04g036050 [Sorghum bicolor]	GO:0006260,GO:0005524,GO:0006270,GO:0005737,GO:0000166,GO:0005634,GO:0003677	XP_002454713.1,EES07689.1
scaffold-VXKB-2001137-Ipomoea_purpurea-leaf_stem_flower	1032	425.631	4.94558E-140	gi|413939322|gb|AFW73873.1|hypothetical protein ZEAMMB73_340775 [Zea mays]		AFW73873.1
scaffold-VXKB-2001137-Ipomoea_purpurea-leaf_stem_flower	1032	425.246	6.90461E-140	gi|115449233|ref|NP_001048396.1|Os02g0797400 [Oryza sativa Japonica Group]		NP_001048396.1,BAD19092.1,BAF10310.1,BAG93743.1,EEE57980.1
scaffold-VXKB-2001137-Ipomoea_purpurea-leaf_stem_flower	1032	424.861	8.0276E-140	gi|218191749|gb|EEC74176.1|hypothetical protein OsI_09290 [Oryza sativa Indica Group]		EEC74176.1
scaffold-VXKB-2001137-Ipomoea_purpurea-leaf_stem_flower	1032	422.935	4.84384E-139	gi|219888445|gb|ACL54597.1|unknown [Zea mays]	GO:0006260,GO:0005524,GO:0006270,GO:0005737,GO:0000166,GO:0005634,GO:0003677	ACL54597.1
scaffold-VXKB-2001137-Ipomoea_purpurea-leaf_stem_flower	1032	422.55	8.02368E-139	gi|297835904|ref|XP_002885834.1|minichromosome maintenance family protein [Arabidopsis lyrata subsp. lyrata]	GO:0006260,GO:0005524,GO:0006270,GO:0000166,GO:0005634,GO:0003677	XP_002885834.1,EFH62093.1
scaffold-VXKB-2001137-Ipomoea_purpurea-leaf_stem_flower	1032	422.165	8.46726E-139	gi|15226146|ref|NP_178812.1|minichromosome maintenance protein 5 (cell division control protein 46) [Arabidopsis thaliana]	GO:0006268,GO:0051567,GO:0008283,GO:0005634,GO:0003677,GO:0006260,GO:0005524,GO:0009909,GO:0008094,GO:0006275,GO:0034968,GO:0000911,GO:0006270,GO:0006306,GO:0005737,GO:0051322,GO:0051726,GO:0010389	NP_178812.1,AAC26671.1,AEC06128.1
scaffold-VXKB-2001137-Ipomoea_purpurea-leaf_stem_flower	1032	421.779	1.095E-138	gi|334184188|ref|NP_001189521.1|minichromosome maintenance protein 5 (cell division control protein 46) [Arabidopsis thaliana]	GO:0006268,GO:0051567,GO:0008283,GO:0005634,GO:0003677,GO:0006260,GO:0005524,GO:0009909,GO:0008094,GO:0006275,GO:0034968,GO:0000911,GO:0006270,GO:0006306,GO:0005737,GO:0051322,GO:0051726,GO:0010389	NP_001189521.1,AEC06129.1
scaffold-VXKB-2001137-Ipomoea_purpurea-leaf_stem_flower	1032	421.009	3.36632E-138	gi|357137437|ref|XP_003570307.1|PREDICTED: DNA replication licensing factor mcm5-A-like [Brachypodium distachyon]	GO:0006260,GO:0005524,GO:0006270,GO:0005634,GO:0003677	XP_003570307.1
scaffold-VXKB-2001137-Ipomoea_purpurea-leaf_stem_flower	1032	415.231	4.09112E-136	gi|224088238|ref|XP_002308385.1|predicted protein [Populus trichocarpa]	GO:0006260,GO:0005524,GO:0006270,GO:0005737,GO:0000166,GO:0005634,GO:0003677	XP_002308385.1,EEE91908.1
scaffold-VXKB-2001137-Ipomoea_purpurea-leaf_stem_flower	1032	414.461	9.62749E-136	gi|413924202|gb|AFW64134.1|hypothetical protein ZEAMMB73_652231 [Zea mays]		AFW64134.1
scaffold-VXKB-2001137-Ipomoea_purpurea-leaf_stem_flower	1032	396.356	8.26369E-129	gi|255565077|ref|XP_002523531.1|DNA replication licensing factor MCM5, putative [Ricinus communis]	GO:0006260,GO:0005524,GO:0006270,GO:0000166,GO:0005634,GO:0003677	XP_002523531.1,EEF38870.1
scaffold-VXKB-2001137-Ipomoea_purpurea-leaf_stem_flower	1032	390.193	2.16105E-126	gi|302768877|ref|XP_002967858.1|hypothetical protein SELMODRAFT_88878 [Selaginella moellendorffii]	GO:0006817,GO:0016020,GO:0003677,GO:0005634,GO:0005315,GO:0006260,GO:0000166,GO:0005737,GO:0005524,GO:0009941,GO:0009673,GO:0009507,GO:0006270	XP_002967858.1,XP_002981660.1,EFJ17142.1,EFJ31205.1
scaffold-VXKB-2001137-Ipomoea_purpurea-leaf_stem_flower	1032	374.4	2.47556E-120	gi|168062414|ref|XP_001783175.1|predicted protein [Physcomitrella patens subsp. patens]	GO:0006260,GO:0005524,GO:0006270,GO:0000166,GO:0005634,GO:0003677	XP_001783175.1,EDQ52006.1
scaffold-VXKB-2005947-Ipomoea_purpurea-leaf_stem_flower	544	255.758	6.21669E-84	gi|40287522|gb|AAR83875.1|mary storys protein [Capsicum annuum]	GO:0006452,GO:0008612,GO:0006413,GO:0003723,GO:0045905,GO:0043022,GO:0003746,GO:0003743,GO:0045901	AAR83875.1,AAS48586.1
scaffold-VXKB-2005947-Ipomoea_purpurea-leaf_stem_flower	544	252.677	1.19139E-82	gi|3024019|sp|P56333.1|IF5A1_SOLTURecName: Full=Eukaryotic translation initiation factor 5A-1/2; Short=eIF-5A-1/2; AltName: Full=eIF-4D	GO:0006452,GO:0008612,GO:0006413,GO:0006412,GO:0003723,GO:0045905,GO:0043022,GO:0003746,GO:0003743,GO:0045901	P56333.1,BAA20876.1,BAA20880.1
scaffold-VXKB-2005947-Ipomoea_purpurea-leaf_stem_flower	544	252.677	1.20444E-82	gi|350535609|ref|NP_001234715.1|eukaryotic translation initiation factor 5A-4 [Solanum lycopersicum]	GO:0006452,GO:0008612,GO:0006413,GO:0006412,GO:0003723,GO:0045905,GO:0043022,GO:0003746,GO:0003743,GO:0045901	NP_001234715.1,Q9AXQ3.1,AAG53650.1
scaffold-VXKB-2005947-Ipomoea_purpurea-leaf_stem_flower	544	251.136	4.91075E-82	gi|449457893|ref|XP_004146682.1|PREDICTED: eukaryotic translation initiation factor 5A-like [Cucumis sativus]		XP_004146682.1,XP_004166940.1
scaffold-VXKB-2005947-Ipomoea_purpurea-leaf_stem_flower	544	250.751	9.35114E-82	gi|218199961|gb|EEC82388.1|hypothetical protein OsI_26733 [Oryza sativa Indica Group]	GO:0006452,GO:0009611,GO:0010089,GO:0005634,GO:0008612,GO:0003723,GO:0034050,GO:0045905,GO:0043022,GO:0003746,GO:0042742,GO:0045901,GO:0009617,GO:0046686,GO:0012501	EEC82388.1
scaffold-VXKB-2005947-Ipomoea_purpurea-leaf_stem_flower	544	250.366	1.31063E-81	gi|222637393|gb|EEE67525.1|hypothetical protein OsJ_24987 [Oryza sativa Japonica Group]	GO:0006452,GO:0009611,GO:0010089,GO:0005634,GO:0008612,GO:0003723,GO:0034050,GO:0045905,GO:0043022,GO:0003746,GO:0042742,GO:0045901,GO:0009617,GO:0046686,GO:0012501	EEE67525.1
scaffold-VXKB-2005947-Ipomoea_purpurea-leaf_stem_flower	544	249.595	1.55828E-81	gi|115473151|ref|NP_001060174.1|Os07g0597000 [Oryza sativa Japonica Group]	GO:0006452,GO:0009611,GO:0010089,GO:0005634,GO:0008612,GO:0006413,GO:0003723,GO:0034050,GO:0045905,GO:0043022,GO:0003746,GO:0042742,GO:0003743,GO:0045901,GO:0009617,GO:0046686,GO:0012501	NP_001060174.1,AAC67555.1,BAC55704.1,BAF22088.1,BAG88227.1
scaffold-VXKB-2005947-Ipomoea_purpurea-leaf_stem_flower	544	249.595	1.73748E-81	gi|333108569|gb|AEF15868.1|eukaryotic translation initiation factor 5A3 [Populus tremula x Populus alba]	GO:0006452,GO:0008612,GO:0006413,GO:0003723,GO:0045905,GO:0043022,GO:0003746,GO:0003743,GO:0045901	AEF15868.1
scaffold-VXKB-2005947-Ipomoea_purpurea-leaf_stem_flower	544	249.21	2.51655E-81	gi|357973570|gb|AET97661.1|eukaryotic translation initiation factor 5A4 [Camellia sinensis]		AET97661.1
scaffold-VXKB-2005947-Ipomoea_purpurea-leaf_stem_flower	544	249.21	2.59996E-81	gi|333108559|gb|AEF15863.1|eukaryotic translation initiation factor 5A3 [Populus tomentosa]	GO:0006452,GO:0008612,GO:0006413,GO:0003723,GO:0045905,GO:0043022,GO:0003746,GO:0003743,GO:0045901	AEF15863.1
scaffold-VXKB-2005947-Ipomoea_purpurea-leaf_stem_flower	544	248.054	6.21514E-81	gi|225468027|ref|XP_002273265.1|PREDICTED: eukaryotic translation initiation factor 5A [Vitis vinifera]	GO:0003723,GO:0003746,GO:0045905,GO:0045901,GO:0043022,GO:0008612,GO:0006452	XP_002273265.1,CAN70753.1,CBI40934.3
scaffold-VXKB-2005947-Ipomoea_purpurea-leaf_stem_flower	544	247.669	1.20783E-80	gi|351727501|ref|NP_001236395.1|uncharacterized protein LOC100305510 [Glycine max]	GO:0003723,GO:0003746,GO:0045905,GO:0045901,GO:0043022,GO:0008612,GO:0006452	NP_001236395.1,ACU13213.1
scaffold-VXKB-2005947-Ipomoea_purpurea-leaf_stem_flower	544	246.899	2.27175E-80	gi|224143955|ref|XP_002325136.1|predicted protein [Populus trichocarpa]	GO:0006452,GO:0009611,GO:0010089,GO:0005634,GO:0008612,GO:0003723,GO:0034050,GO:0045905,GO:0043022,GO:0003746,GO:0042742,GO:0045901,GO:0009617,GO:0046686,GO:0012501	XP_002325136.1,ABK96021.1,EEF03701.1,ACM79938.1
scaffold-VXKB-2005947-Ipomoea_purpurea-leaf_stem_flower	544	246.514	2.5889E-80	gi|359491680|ref|XP_003634303.1|PREDICTED: eukaryotic translation initiation factor 5A-2-like [Vitis vinifera]	GO:0003723,GO:0003746,GO:0045905,GO:0045901,GO:0043022,GO:0008612,GO:0006452	XP_003634303.1,CAN69723.1,CBI15181.3
scaffold-VXKB-2005947-Ipomoea_purpurea-leaf_stem_flower	544	246.514	3.47403E-80	gi|224088272|ref|XP_002308400.1|predicted protein [Populus trichocarpa]	GO:0006452,GO:0009611,GO:0010089,GO:0005634,GO:0008612,GO:0006413,GO:0003723,GO:0034050,GO:0045905,GO:0043022,GO:0003746,GO:0042742,GO:0003743,GO:0045901,GO:0009617,GO:0046686,GO:0012501	XP_002308400.1,ABK93569.1,ABK95266.1,ABK96743.1,EEE91923.1,ACM79936.1,AEF15862.1,AEF15867.1
scaffold-VXKB-2005947-Ipomoea_purpurea-leaf_stem_flower	544	246.128	4.22643E-80	gi|33325117|gb|AAQ08191.1|eukaryotic translation initiation factor 5A isoform I [Hevea brasiliensis]	GO:0006452,GO:0008612,GO:0006413,GO:0003723,GO:0045905,GO:0043022,GO:0003746,GO:0003743,GO:0045901	AAQ08191.1,AAQ08192.1
scaffold-VXKB-2005947-Ipomoea_purpurea-leaf_stem_flower	544	245.358	8.57854E-80	gi|333108561|gb|AEF15864.1|eukaryotic translation initiation factor 5A4 [Populus tomentosa]	GO:0006452,GO:0008612,GO:0006413,GO:0003723,GO:0045905,GO:0043022,GO:0003746,GO:0003743,GO:0045901	AEF15864.1,AEF15869.1
scaffold-VXKB-2005947-Ipomoea_purpurea-leaf_stem_flower	544	245.358	9.56557E-80	gi|217075058|gb|ACJ85889.1|unknown [Medicago truncatula]	GO:0003723,GO:0003746,GO:0045905,GO:0045901,GO:0043022,GO:0008612,GO:0006452	ACJ85889.1,AFK36612.1
scaffold-VXKB-2005947-Ipomoea_purpurea-leaf_stem_flower	544	244.973	1.16373E-79	gi|224101413|ref|XP_002312268.1|predicted protein [Populus trichocarpa]	GO:0006452,GO:0009611,GO:0010089,GO:0005634,GO:0008612,GO:0003723,GO:0034050,GO:0045905,GO:0043022,GO:0003746,GO:0042742,GO:0045901,GO:0009617,GO:0046686,GO:0012501	XP_002312268.1,ABK93726.1,EEE89635.1
scaffold-VXKB-2005947-Ipomoea_purpurea-leaf_stem_flower	544	244.973	1.34073E-79	gi|223047850|gb|ACM79935.1|eIF5A1 [Populus deltoides]	GO:0003723,GO:0003746,GO:0045905,GO:0045901,GO:0043022,GO:0008612,GO:0006452	ACM79935.1
scaffold-VXKB-2008324-Ipomoea_purpurea-leaf_stem_flower	847	320.857	6.43506E-108	gi|403084315|gb|AFR23349.1|eukaryotic translation initiation factor 5A [Arachis hypogaea]		AFR23349.1
scaffold-VXKB-2008324-Ipomoea_purpurea-leaf_stem_flower	847	320.472	9.95164E-108	gi|357973570|gb|AET97661.1|eukaryotic translation initiation factor 5A4 [Camellia sinensis]		AET97661.1
scaffold-VXKB-2008324-Ipomoea_purpurea-leaf_stem_flower	847	321.242	1.09807E-107	gi|346467505|gb|AEO33597.1|hypothetical protein [Amblyomma maculatum]	GO:0003723,GO:0003746,GO:0045905,GO:0045901,GO:0043022,GO:0008612,GO:0006452	AEO33597.1
scaffold-VXKB-2008324-Ipomoea_purpurea-leaf_stem_flower	847	320.087	1.2927E-107	gi|224088272|ref|XP_002308400.1|predicted protein [Populus trichocarpa]	GO:0006452,GO:0009611,GO:0010089,GO:0005634,GO:0008612,GO:0006413,GO:0003723,GO:0034050,GO:0045905,GO:0043022,GO:0003746,GO:0042742,GO:0003743,GO:0045901,GO:0009617,GO:0046686,GO:0012501	XP_002308400.1,ABK93569.1,ABK95266.1,ABK96743.1,EEE91923.1,ACM79936.1,AEF15862.1,AEF15867.1
scaffold-VXKB-2008324-Ipomoea_purpurea-leaf_stem_flower	847	319.701	1.9991E-107	gi|33325117|gb|AAQ08191.1|eukaryotic translation initiation factor 5A isoform I [Hevea brasiliensis]	GO:0006452,GO:0008612,GO:0006413,GO:0003723,GO:0045905,GO:0043022,GO:0003746,GO:0003743,GO:0045901	AAQ08191.1,AAQ08192.1
scaffold-VXKB-2008324-Ipomoea_purpurea-leaf_stem_flower	847	318.931	3.88654E-107	gi|351721220|ref|NP_001237458.1|eukaryotic translation initiation factor 5A3 [Glycine max]	GO:0006452,GO:0008612,GO:0006413,GO:0003723,GO:0045905,GO:0043022,GO:0003746,GO:0003743,GO:0045901	NP_001237458.1,XP_003527096.1,XP_003549690.1,XP_003549691.1,ACJ76773.1,ACJ76774.1
scaffold-VXKB-2008324-Ipomoea_purpurea-leaf_stem_flower	847	318.161	9.08183E-107	gi|399525608|gb|AFP44116.1|eukaryotic translation initiation factor [Lycoris longituba]		AFP44116.1
scaffold-VXKB-2008324-Ipomoea_purpurea-leaf_stem_flower	847	318.161	9.18134E-107	gi|121281798|gb|ABM53472.1|eIF5A [Rosa chinensis]	GO:0003723,GO:0003746,GO:0045905,GO:0045901,GO:0043022,GO:0008612,GO:0006452	ABM53472.1
scaffold-VXKB-2008324-Ipomoea_purpurea-leaf_stem_flower	847	318.161	9.29417E-107	gi|33325123|gb|AAQ08194.1|eukaryotic translation initiation factor 5A isoform IV [Hevea brasiliensis]	GO:0006452,GO:0008612,GO:0006413,GO:0003723,GO:0045905,GO:0043022,GO:0003746,GO:0003743,GO:0045901	AAQ08194.1
scaffold-VXKB-2008324-Ipomoea_purpurea-leaf_stem_flower	847	317.775	1.23225E-106	gi|224101413|ref|XP_002312268.1|predicted protein [Populus trichocarpa]	GO:0006452,GO:0009611,GO:0010089,GO:0005634,GO:0008612,GO:0003723,GO:0034050,GO:0045905,GO:0043022,GO:0003746,GO:0042742,GO:0045901,GO:0009617,GO:0046686,GO:0012501	XP_002312268.1,ABK93726.1,EEE89635.1
scaffold-VXKB-2008324-Ipomoea_purpurea-leaf_stem_flower	847	317.39	1.56611E-106	gi|333108555|gb|AEF15861.1|eukaryotic translation initiation factor 5A1 [Populus tomentosa]	GO:0006452,GO:0008612,GO:0006413,GO:0003723,GO:0045905,GO:0043022,GO:0003746,GO:0003743,GO:0045901	AEF15861.1
scaffold-VXKB-2008324-Ipomoea_purpurea-leaf_stem_flower	847	317.39	1.74872E-106	gi|224143955|ref|XP_002325136.1|predicted protein [Populus trichocarpa]	GO:0006452,GO:0009611,GO:0010089,GO:0005634,GO:0008612,GO:0003723,GO:0034050,GO:0045905,GO:0043022,GO:0003746,GO:0042742,GO:0045901,GO:0009617,GO:0046686,GO:0012501	XP_002325136.1,ABK96021.1,EEF03701.1,ACM79938.1
scaffold-VXKB-2008324-Ipomoea_purpurea-leaf_stem_flower	847	317.39	2.05926E-106	gi|217075058|gb|ACJ85889.1|unknown [Medicago truncatula]	GO:0003723,GO:0003746,GO:0045905,GO:0045901,GO:0043022,GO:0008612,GO:0006452	ACJ85889.1,AFK36612.1
scaffold-VXKB-2008324-Ipomoea_purpurea-leaf_stem_flower	847	317.005	2.29636E-106	gi|378464800|gb|AFC01198.1|eukaryotic translation initiation factor [Ammopiptanthus mongolicus]	GO:0006452,GO:0008612,GO:0006413,GO:0003723,GO:0045905,GO:0043022,GO:0003746,GO:0003743,GO:0045901	AFC01198.1
scaffold-VXKB-2008324-Ipomoea_purpurea-leaf_stem_flower	847	317.005	2.37268E-106	gi|33325121|gb|AAQ08193.1|eukaryotic translation initiation factor 5A isoform III [Hevea brasiliensis]	GO:0006452,GO:0008612,GO:0006413,GO:0003723,GO:0045905,GO:0043022,GO:0003746,GO:0003743,GO:0045901	AAQ08193.1
scaffold-VXKB-2008324-Ipomoea_purpurea-leaf_stem_flower	847	316.62	3.43232E-106	gi|151347490|gb|ABS01354.1|translation initiation factor [Carica papaya]	GO:0006452,GO:0008612,GO:0006413,GO:0003723,GO:0045905,GO:0043022,GO:0003746,GO:0003743,GO:0045901	ABS01354.1
scaffold-VXKB-2008324-Ipomoea_purpurea-leaf_stem_flower	847	316.62	3.66424E-106	gi|33325127|gb|AAQ08196.1|eukaryotic translation initiation factor 5A isoform VI [Hevea brasiliensis]	GO:0006452,GO:0008612,GO:0006413,GO:0003723,GO:0045905,GO:0043022,GO:0003746,GO:0003743,GO:0045901	AAQ08196.1
scaffold-VXKB-2008324-Ipomoea_purpurea-leaf_stem_flower	847	316.235	5.02612E-106	gi|223047850|gb|ACM79935.1|eIF5A1 [Populus deltoides]	GO:0003723,GO:0003746,GO:0045905,GO:0045901,GO:0043022,GO:0008612,GO:0006452	ACM79935.1
scaffold-VXKB-2008324-Ipomoea_purpurea-leaf_stem_flower	847	316.235	5.42452E-106	gi|333108565|gb|AEF15866.1|eukaryotic translation initiation factor 5A1 [Populus tremula x Populus alba]	GO:0006452,GO:0008612,GO:0006413,GO:0003723,GO:0045905,GO:0043022,GO:0003746,GO:0003743,GO:0045901	AEF15866.1
scaffold-VXKB-2008324-Ipomoea_purpurea-leaf_stem_flower	847	316.235	5.67351E-106	gi|333108561|gb|AEF15864.1|eukaryotic translation initiation factor 5A4 [Populus tomentosa]	GO:0006452,GO:0008612,GO:0006413,GO:0003723,GO:0045905,GO:0043022,GO:0003746,GO:0003743,GO:0045901	AEF15864.1,AEF15869.1
scaffold-VXKB-2010431-Ipomoea_purpurea-leaf_stem_flower	631	202.601	1.27187E-87	gi|225462994|ref|XP_002263791.1|PREDICTED: DNA replication licensing factor mcm5-A-like [Vitis vinifera]		XP_002263791.1
scaffold-VXKB-2010431-Ipomoea_purpurea-leaf_stem_flower	631	202.601	1.35926E-87	gi|296084590|emb|CBI25611.3|unnamed protein product [Vitis vinifera]	GO:0006260,GO:0005524,GO:0006270,GO:0000166,GO:0005634,GO:0003677	CBI25611.3
scaffold-VXKB-2010431-Ipomoea_purpurea-leaf_stem_flower	631	191.815	4.56139E-82	gi|356548459|ref|XP_003542619.1|PREDICTED: DNA replication licensing factor mcm5-A-like [Glycine max]	GO:0006260,GO:0005524,GO:0006270,GO:0000166,GO:0005634,GO:0003677	XP_003542619.1
scaffold-VXKB-2010431-Ipomoea_purpurea-leaf_stem_flower	631	191.43	4.79441E-82	gi|225639908|gb|ACD87452.2|minichromosome maintenance 5 protein [Pisum sativum]	GO:0006260,GO:0005524,GO:0006270,GO:0000166,GO:0005634,GO:0003677	ACD87452.2
scaffold-VXKB-2010431-Ipomoea_purpurea-leaf_stem_flower	631	191.815	1.07289E-81	gi|356562886|ref|XP_003549699.1|PREDICTED: DNA replication licensing factor mcm5-A-like [Glycine max]	GO:0006260,GO:0005524,GO:0006270,GO:0000166,GO:0005634,GO:0003677	XP_003549699.1
scaffold-VXKB-2010431-Ipomoea_purpurea-leaf_stem_flower	631	184.882	1.59837E-81	gi|224088238|ref|XP_002308385.1|predicted protein [Populus trichocarpa]	GO:0006260,GO:0005524,GO:0006270,GO:0005737,GO:0000166,GO:0005634,GO:0003677	XP_002308385.1,EEE91908.1
scaffold-VXKB-2010431-Ipomoea_purpurea-leaf_stem_flower	631	184.882	9.76895E-81	gi|255565077|ref|XP_002523531.1|DNA replication licensing factor MCM5, putative [Ricinus communis]	GO:0006260,GO:0005524,GO:0006270,GO:0000166,GO:0005634,GO:0003677	XP_002523531.1,EEF38870.1
scaffold-VXKB-2010431-Ipomoea_purpurea-leaf_stem_flower	631	185.267	1.10636E-80	gi|449443007|ref|XP_004139272.1|PREDICTED: DNA replication licensing factor mcm5-A-like [Cucumis sativus]		XP_004139272.1,XP_004159401.1
scaffold-VXKB-2010431-Ipomoea_purpurea-leaf_stem_flower	631	180.644	2.8673E-79	gi|115449233|ref|NP_001048396.1|Os02g0797400 [Oryza sativa Japonica Group]	GO:0006260,GO:0005524,GO:0006270,GO:0005737,GO:0000166,GO:0005634,GO:0003677	NP_001048396.1,BAD19092.1,BAF10310.1,BAG93743.1,EEE57980.1
scaffold-VXKB-2010431-Ipomoea_purpurea-leaf_stem_flower	631	180.644	2.91531E-79	gi|218191749|gb|EEC74176.1|hypothetical protein OsI_09290 [Oryza sativa Indica Group]	GO:0006260,GO:0005524,GO:0006270,GO:0005737,GO:0000166,GO:0005634,GO:0003677	EEC74176.1
scaffold-VXKB-2010431-Ipomoea_purpurea-leaf_stem_flower	631	179.489	2.46245E-78	gi|242066848|ref|XP_002454713.1|hypothetical protein SORBIDRAFT_04g036050 [Sorghum bicolor]	GO:0006260,GO:0005524,GO:0006270,GO:0005737,GO:0000166,GO:0005634,GO:0003677	XP_002454713.1,EES07689.1
scaffold-VXKB-2010431-Ipomoea_purpurea-leaf_stem_flower	631	179.104	2.7431E-78	gi|219888445|gb|ACL54597.1|unknown [Zea mays]	GO:0006260,GO:0005524,GO:0006270,GO:0005737,GO:0000166,GO:0005634,GO:0003677	ACL54597.1
scaffold-VXKB-2010431-Ipomoea_purpurea-leaf_stem_flower	631	179.489	2.93148E-78	gi|413939322|gb|AFW73873.1|hypothetical protein ZEAMMB73_340775 [Zea mays]		AFW73873.1
scaffold-VXKB-2010431-Ipomoea_purpurea-leaf_stem_flower	631	176.407	1.20237E-77	gi|413924202|gb|AFW64134.1|hypothetical protein ZEAMMB73_652231 [Zea mays]		AFW64134.1
scaffold-VXKB-2010431-Ipomoea_purpurea-leaf_stem_flower	631	177.948	4.77039E-77	gi|15226146|ref|NP_178812.1|minichromosome maintenance protein 5 (cell division control protein 46) [Arabidopsis thaliana]	GO:0006268,GO:0051567,GO:0008283,GO:0005634,GO:0003677,GO:0006260,GO:0005524,GO:0009909,GO:0008094,GO:0006275,GO:0034968,GO:0000911,GO:0006270,GO:0006306,GO:0005737,GO:0051322,GO:0051726,GO:0010389	NP_178812.1,AAC26671.1,AEC06128.1
scaffold-VXKB-2010431-Ipomoea_purpurea-leaf_stem_flower	631	174.866	1.06722E-76	gi|357137437|ref|XP_003570307.1|PREDICTED: DNA replication licensing factor mcm5-A-like [Brachypodium distachyon]	GO:0006260,GO:0005524,GO:0006270,GO:0000166,GO:0005634,GO:0003677	XP_003570307.1
scaffold-VXKB-2010431-Ipomoea_purpurea-leaf_stem_flower	631	175.637	2.98765E-76	gi|297835904|ref|XP_002885834.1|minichromosome maintenance family protein [Arabidopsis lyrata subsp. lyrata]	GO:0006260,GO:0005524,GO:0006270,GO:0000166,GO:0005634,GO:0003677	XP_002885834.1,EFH62093.1
scaffold-VXKB-2010431-Ipomoea_purpurea-leaf_stem_flower	631	169.474	1.86486E-74	gi|334184188|ref|NP_001189521.1|minichromosome maintenance protein 5 (cell division control protein 46) [Arabidopsis thaliana]	GO:0006268,GO:0051567,GO:0008283,GO:0005634,GO:0003677,GO:0006260,GO:0005524,GO:0009909,GO:0008094,GO:0006275,GO:0034968,GO:0000911,GO:0006270,GO:0006306,GO:0005737,GO:0051322,GO:0051726,GO:0010389	NP_001189521.1,AEC06129.1
scaffold-VXKB-2010431-Ipomoea_purpurea-leaf_stem_flower	631	167.162	2.70247E-71	gi|302768877|ref|XP_002967858.1|hypothetical protein SELMODRAFT_88878 [Selaginella moellendorffii]	GO:0006817,GO:0016020,GO:0003677,GO:0005634,GO:0005315,GO:0006260,GO:0000166,GO:0005737,GO:0005524,GO:0009941,GO:0009673,GO:0009507,GO:0006270	XP_002967858.1,XP_002981660.1,EFJ17142.1,EFJ31205.1
scaffold-VXKB-2010431-Ipomoea_purpurea-leaf_stem_flower	631	130.954	6.64912E-61	gi|154358801|gb|ABS79424.1|At2g07360-like protein [Arabidopsis lyrata subsp. petraea]	GO:0005524,GO:0006270,GO:0005634,GO:0003677	ABS79424.1,ABS79426.1,ABS79427.1,ABS79428.1,ABS79447.1
scaffold-VXKB-2010799-Ipomoea_purpurea-leaf_stem_flower	825	284.648	7.7543E-94	gi|73808794|gb|AAZ85394.1|cytosolic nucleoside diphosphate kinase [Solanum chacoense]	GO:0016740,GO:0016310,GO:0006183,GO:0006228,GO:0000166,GO:0005524,GO:0016301,GO:0004550,GO:0006165,GO:0006241	AAZ85394.1
scaffold-VXKB-2010799-Ipomoea_purpurea-leaf_stem_flower	825	284.263	1.06322E-93	gi|12230332|sp|Q9M7P6.1|NDK_CAPANRecName: Full=Nucleoside diphosphate kinase; Short=NDK; Short=NDP kinase	GO:0016740,GO:0016310,GO:0006183,GO:0006228,GO:0000166,GO:0005524,GO:0016301,GO:0009117,GO:0046872,GO:0004550,GO:0006165,GO:0006241	Q9M7P6.1,AAF65509.1
scaffold-VXKB-2010799-Ipomoea_purpurea-leaf_stem_flower	825	283.493	2.11061E-93	gi|75283426|sp|Q56E62.1|NDK1_TOBACRecName: Full=Nucleoside diphosphate kinase 1; AltName: Full=Nucleoside diphosphate kinase I; Short=NDK I; Short=NDP kinase I; Short=NDPK I	GO:0016740,GO:0016310,GO:0006183,GO:0006228,GO:0000166,GO:0005524,GO:0016301,GO:0009117,GO:0046872,GO:0004550,GO:0006165,GO:0006241	Q56E62.1,AAX63738.1
scaffold-VXKB-2010799-Ipomoea_purpurea-leaf_stem_flower	825	279.641	6.3633E-92	gi|1346675|sp|P47920.1|NDKB_FLABIRecName: Full=Nucleoside diphosphate kinase B; Short=NDK B; Short=NDP kinase B	GO:0016740,GO:0016310,GO:0006183,GO:0006228,GO:0000166,GO:0005524,GO:0016301,GO:0009117,GO:0046872,GO:0004550,GO:0006165,GO:0006241	P47920.1,AAA19005.1
scaffold-VXKB-2010799-Ipomoea_purpurea-leaf_stem_flower	825	277.33	5.13961E-91	gi|1346674|sp|P47919.1|NDKA_FLABIRecName: Full=Nucleoside diphosphate kinase A; Short=NDK A; Short=NDP kinase A	GO:0016740,GO:0016310,GO:0006183,GO:0006228,GO:0000166,GO:0005524,GO:0016301,GO:0009117,GO:0046872,GO:0004550,GO:0006165,GO:0006241	P47919.1,AAA19004.1
scaffold-VXKB-2010799-Ipomoea_purpurea-leaf_stem_flower	825	276.944	6.9699E-91	gi|284433792|gb|ADB85102.1|nucleoside diphosphate kinase B [Jatropha curcas]	GO:0016740,GO:0016310,GO:0006183,GO:0006228,GO:0000166,GO:0005737,GO:0005524,GO:0016301,GO:0009117,GO:0046872,GO:0004550,GO:0006165,GO:0006241	ADB85102.1
scaffold-VXKB-2010799-Ipomoea_purpurea-leaf_stem_flower	825	276.174	1.50897E-90	gi|2498076|sp|Q96559.1|NDK_HELANRecName: Full=Nucleoside diphosphate kinase; Short=NDK; Short=NDP kinase	GO:0016740,GO:0016310,GO:0006183,GO:0006228,GO:0000166,GO:0005524,GO:0016301,GO:0009117,GO:0046872,GO:0004550,GO:0006165,GO:0006241	Q96559.1,AAB67996.1
scaffold-VXKB-2010799-Ipomoea_purpurea-leaf_stem_flower	825	274.633	6.27431E-90	gi|312985291|gb|ADR30796.1|nucleoside diphosphate kinase 1 [Hevea brasiliensis]	GO:0016740,GO:0016310,GO:0006183,GO:0006228,GO:0000166,GO:0005524,GO:0016301,GO:0004550,GO:0006165,GO:0006241	ADR30796.1
scaffold-VXKB-2010799-Ipomoea_purpurea-leaf_stem_flower	825	271.552	8.26174E-89	gi|6225750|sp|O81372.1|NDK1_MESCRRecName: Full=Nucleoside diphosphate kinase 1; AltName: Full=Nucleoside diphosphate kinase I; Short=NDK I; Short=NDP kinase I; Short=NDPK I	GO:0016740,GO:0016310,GO:0006183,GO:0006228,GO:0000166,GO:0005524,GO:0016301,GO:0009117,GO:0046872,GO:0004550,GO:0006165,GO:0006241	O81372.1,AAC25999.1
scaffold-VXKB-2010799-Ipomoea_purpurea-leaf_stem_flower	825	270.011	3.3536E-88	gi|1346677|sp|P47921.1|NDK_SOLLCRecName: Full=Nucleoside diphosphate kinase; Short=NDK; Short=NDP kinase	GO:0016740,GO:0016310,GO:0006183,GO:0006228,GO:0000166,GO:0005524,GO:0016301,GO:0009117,GO:0046872,GO:0004550,GO:0006165,GO:0006241	P47921.1
scaffold-VXKB-2010799-Ipomoea_purpurea-leaf_stem_flower	825	270.011	4.26809E-88	gi|330318624|gb|AEC10975.1|nucleoside diphosphate kinase 1 [Camellia sinensis]	GO:0016740,GO:0016310,GO:0006183,GO:0006228,GO:0000166,GO:0005524,GO:0016301,GO:0004550,GO:0006165,GO:0006241	AEC10975.1
scaffold-VXKB-2010799-Ipomoea_purpurea-leaf_stem_flower	825	267.314	3.63512E-87	gi|400404|sp|Q02254.1|NDK1_SPIOLRecName: Full=Nucleoside diphosphate kinase 1; AltName: Full=Nucleoside diphosphate kinase I; Short=NDK I; Short=NDP kinase I; Short=NDPK I	GO:0016740,GO:0016310,GO:0006183,GO:0006228,GO:0000166,GO:0005524,GO:0016301,GO:0009117,GO:0046872,GO:0004550,GO:0006165,GO:0006241	Q02254.1,BAA01510.1
scaffold-VXKB-2010799-Ipomoea_purpurea-leaf_stem_flower	825	266.159	8.46767E-87	gi|350535074|ref|NP_001234174.1|nucleoside diphosphate kinase [Solanum lycopersicum]	GO:0016740,GO:0016310,GO:0006183,GO:0006228,GO:0000166,GO:0005524,GO:0016301,GO:0009117,GO:0046872,GO:0004550,GO:0006165,GO:0006241	NP_001234174.1,CAA53073.1
scaffold-VXKB-2010799-Ipomoea_purpurea-leaf_stem_flower	825	265.388	2.49017E-86	gi|255571035|ref|XP_002526468.1|nucleoside diphosphate kinase, putative [Ricinus communis]	GO:0016740,GO:0016310,GO:0006183,GO:0006228,GO:0000166,GO:0005524,GO:0016301,GO:0004550,GO:0006165,GO:0006241	XP_002526468.1,EEF35859.1
scaffold-VXKB-2010799-Ipomoea_purpurea-leaf_stem_flower	825	265.388	3.9511E-86	gi|47026989|gb|AAT08712.1|nucleoside diphosphate kinase [Hyacinthus orientalis]	GO:0016740,GO:0016310,GO:0006183,GO:0006228,GO:0000166,GO:0005524,GO:0016301,GO:0004550,GO:0006165,GO:0006241	AAT08712.1
scaffold-VXKB-2010799-Ipomoea_purpurea-leaf_stem_flower	825	264.618	5.10501E-86	gi|71040669|gb|AAZ20283.1|nucleoside diphosphate kinase I [Arachis hypogaea]	GO:0016740,GO:0016310,GO:0006183,GO:0006228,GO:0000166,GO:0005524,GO:0016301,GO:0004550,GO:0006165,GO:0006241	AAZ20283.1
scaffold-VXKB-2010799-Ipomoea_purpurea-leaf_stem_flower	825	264.618	5.75105E-86	gi|297809115|ref|XP_002872441.1|nucleoside diphosphate kinase 1 [Arabidopsis lyrata subsp. lyrata]	GO:0016740,GO:0016310,GO:0006183,GO:0006228,GO:0000166,GO:0005524,GO:0016301,GO:0004550,GO:0006165,GO:0006241	XP_002872441.1,EFH48700.1
scaffold-VXKB-2010799-Ipomoea_purpurea-leaf_stem_flower	825	263.462	1.14021E-85	gi|301507718|gb|ADK77879.1|nucleoside diphosphate kinase [Camellia sinensis]	GO:0016740,GO:0016310,GO:0006183,GO:0006228,GO:0000166,GO:0005524,GO:0016301,GO:0004550,GO:0006165,GO:0006241	ADK77879.1
scaffold-VXKB-2010799-Ipomoea_purpurea-leaf_stem_flower	825	263.077	1.98563E-85	gi|225453350|ref|XP_002271352.1|PREDICTED: nucleoside diphosphate kinase B isoform 2 [Vitis vinifera]	GO:0016740,GO:0016310,GO:0006183,GO:0006228,GO:0000166,GO:0005524,GO:0016301,GO:0004550,GO:0006165,GO:0006241	XP_002271352.1,CAN74274.1
scaffold-VXKB-2010799-Ipomoea_purpurea-leaf_stem_flower	825	261.922	5.89397E-85	gi|115483468|ref|NP_001065404.1|Os10g0563700 [Oryza sativa Japonica Group]	GO:0005777,GO:0048046,GO:0005773,GO:0009507,GO:0004550,GO:0009117,GO:0005524,GO:0006183,GO:0046872,GO:0016301,GO:0046686,GO:0006241,GO:0009651,GO:0006165,GO:0000166,GO:0005737,GO:0006228,GO:0016310,GO:0016740,GO:0005886	NP_001065404.1,AAG60181.1,AAP55038.1,BAF27241.1,EAY79541.1,EAZ16996.1,ABR25875.1,BAG93130.1
scaffold-VXKB-2010875-Ipomoea_purpurea-leaf_stem_flower	928	321.627	9.47382E-108	gi|124226|sp|P24922.1|IF5A2_NICPLRecName: Full=Eukaryotic translation initiation factor 5A-2; Short=eIF-5A-2; AltName: Full=eIF-4D	GO:0006452,GO:0008612,GO:0006413,GO:0006412,GO:0003723,GO:0045905,GO:0043022,GO:0003746,GO:0003743,GO:0045901	P24922.1,CAA45104.1
scaffold-VXKB-2010875-Ipomoea_purpurea-leaf_stem_flower	928	320.857	2.42038E-107	gi|357973570|gb|AET97661.1|eukaryotic translation initiation factor 5A4 [Camellia sinensis]		AET97661.1
scaffold-VXKB-2010875-Ipomoea_purpurea-leaf_stem_flower	928	320.472	3.54339E-107	gi|224088272|ref|XP_002308400.1|predicted protein [Populus trichocarpa]	GO:0006452,GO:0009611,GO:0010089,GO:0005634,GO:0008612,GO:0006413,GO:0003723,GO:0034050,GO:0045905,GO:0043022,GO:0003746,GO:0042742,GO:0003743,GO:0045901,GO:0009617,GO:0046686,GO:0012501	XP_002308400.1,ABK93569.1,ABK95266.1,ABK96743.1,EEE91923.1,ACM79936.1,AEF15862.1,AEF15867.1
scaffold-VXKB-2010875-Ipomoea_purpurea-leaf_stem_flower	928	319.316	7.93222E-107	gi|217075058|gb|ACJ85889.1|unknown [Medicago truncatula]	GO:0003723,GO:0003746,GO:0045905,GO:0045901,GO:0043022,GO:0008612,GO:0006452	ACJ85889.1,AFK36612.1
scaffold-VXKB-2010875-Ipomoea_purpurea-leaf_stem_flower	928	318.161	2.53998E-106	gi|20138786|sp|Q9SC12.1|IF5A_SENVERecName: Full=Eukaryotic translation initiation factor 5A; Short=eIF-5A	GO:0006452,GO:0008612,GO:0006413,GO:0006412,GO:0003723,GO:0045905,GO:0043022,GO:0003746,GO:0003743,GO:0045901	Q9SC12.1,CAB65463.1
scaffold-VXKB-2010875-Ipomoea_purpurea-leaf_stem_flower	928	318.161	2.65662E-106	gi|224143955|ref|XP_002325136.1|predicted protein [Populus trichocarpa]	GO:0006452,GO:0009611,GO:0010089,GO:0005634,GO:0008612,GO:0003723,GO:0034050,GO:0045905,GO:0043022,GO:0003746,GO:0042742,GO:0045901,GO:0009617,GO:0046686,GO:0012501	XP_002325136.1,ABK96021.1,EEF03701.1,ACM79938.1
scaffold-VXKB-2010875-Ipomoea_purpurea-leaf_stem_flower	928	317.39	4.19706E-106	gi|403084315|gb|AFR23349.1|eukaryotic translation initiation factor 5A [Arachis hypogaea]		AFR23349.1
scaffold-VXKB-2010875-Ipomoea_purpurea-leaf_stem_flower	928	316.62	9.60132E-106	gi|333108561|gb|AEF15864.1|eukaryotic translation initiation factor 5A4 [Populus tomentosa]	GO:0006452,GO:0008612,GO:0006413,GO:0003723,GO:0045905,GO:0043022,GO:0003746,GO:0003743,GO:0045901	AEF15864.1,AEF15869.1
scaffold-VXKB-2010875-Ipomoea_purpurea-leaf_stem_flower	928	315.464	2.52697E-105	gi|333108569|gb|AEF15868.1|eukaryotic translation initiation factor 5A3 [Populus tremula x Populus alba]	GO:0006452,GO:0008612,GO:0006413,GO:0003723,GO:0045905,GO:0043022,GO:0003746,GO:0003743,GO:0045901	AEF15868.1
scaffold-VXKB-2010875-Ipomoea_purpurea-leaf_stem_flower	928	315.464	2.94305E-105	gi|224101413|ref|XP_002312268.1|predicted protein [Populus trichocarpa]	GO:0006452,GO:0009611,GO:0010089,GO:0005634,GO:0008612,GO:0003723,GO:0034050,GO:0045905,GO:0043022,GO:0003746,GO:0042742,GO:0045901,GO:0009617,GO:0046686,GO:0012501	XP_002312268.1,ABK93726.1,EEE89635.1
scaffold-VXKB-2010875-Ipomoea_purpurea-leaf_stem_flower	928	315.079	4.16971E-105	gi|121281798|gb|ABM53472.1|eIF5A [Rosa chinensis]	GO:0003723,GO:0003746,GO:0045905,GO:0045901,GO:0043022,GO:0008612,GO:0006452	ABM53472.1
scaffold-VXKB-2010875-Ipomoea_purpurea-leaf_stem_flower	928	315.079	4.35531E-105	gi|333108559|gb|AEF15863.1|eukaryotic translation initiation factor 5A3 [Populus tomentosa]	GO:0006452,GO:0008612,GO:0006413,GO:0003723,GO:0045905,GO:0043022,GO:0003746,GO:0003743,GO:0045901	AEF15863.1
scaffold-VXKB-2010875-Ipomoea_purpurea-leaf_stem_flower	928	315.079	4.36099E-105	gi|33325123|gb|AAQ08194.1|eukaryotic translation initiation factor 5A isoform IV [Hevea brasiliensis]	GO:0006452,GO:0008612,GO:0006413,GO:0003723,GO:0045905,GO:0043022,GO:0003746,GO:0003743,GO:0045901	AAQ08194.1
scaffold-VXKB-2010875-Ipomoea_purpurea-leaf_stem_flower	928	314.694	5.4741E-105	gi|333108555|gb|AEF15861.1|eukaryotic translation initiation factor 5A1 [Populus tomentosa]	GO:0006452,GO:0008612,GO:0006413,GO:0003723,GO:0045905,GO:0043022,GO:0003746,GO:0003743,GO:0045901	AEF15861.1
scaffold-VXKB-2010875-Ipomoea_purpurea-leaf_stem_flower	928	313.923	1.05197E-104	gi|217075034|gb|ACJ85877.1|unknown [Medicago truncatula]	GO:0003723,GO:0003746,GO:0045905,GO:0045901,GO:0043022,GO:0008612,GO:0006452	ACJ85877.1,AFK34201.1,AFK42588.1
scaffold-VXKB-2010875-Ipomoea_purpurea-leaf_stem_flower	928	313.923	1.08689E-104	gi|3024022|sp|P56337.1|IF5A5_SOLTURecName: Full=Eukaryotic translation initiation factor 5A-5; Short=eIF-5A-5; AltName: Full=eIF-4D	GO:0006452,GO:0008612,GO:0006413,GO:0006412,GO:0003723,GO:0045905,GO:0043022,GO:0003746,GO:0003743,GO:0045901	P56337.1,BAA20879.1,ABB02627.1,ABB16995.1
scaffold-VXKB-2010875-Ipomoea_purpurea-leaf_stem_flower	928	314.694	1.17319E-104	gi|346467505|gb|AEO33597.1|hypothetical protein [Amblyomma maculatum]	GO:0003723,GO:0003746,GO:0045905,GO:0045901,GO:0043022,GO:0008612,GO:0006452	AEO33597.1
scaffold-VXKB-2010875-Ipomoea_purpurea-leaf_stem_flower	928	313.538	1.55672E-104	gi|333108565|gb|AEF15866.1|eukaryotic translation initiation factor 5A1 [Populus tremula x Populus alba]	GO:0006452,GO:0008612,GO:0006413,GO:0003723,GO:0045905,GO:0043022,GO:0003746,GO:0003743,GO:0045901	AEF15866.1
scaffold-VXKB-2010875-Ipomoea_purpurea-leaf_stem_flower	928	313.538	1.68215E-104	gi|378464800|gb|AFC01198.1|eukaryotic translation initiation factor [Ammopiptanthus mongolicus]	GO:0006452,GO:0008612,GO:0006413,GO:0003723,GO:0045905,GO:0043022,GO:0003746,GO:0003743,GO:0045901	AFC01198.1
scaffold-VXKB-2010875-Ipomoea_purpurea-leaf_stem_flower	928	313.538	1.69838E-104	gi|223047850|gb|ACM79935.1|eIF5A1 [Populus deltoides]	GO:0003723,GO:0003746,GO:0045905,GO:0045901,GO:0043022,GO:0008612,GO:0006452	ACM79935.1
scaffold-VXKB-2015284-Ipomoea_purpurea-leaf_stem_flower	853	312.383	4.51829E-104	gi|346467505|gb|AEO33597.1|hypothetical protein [Amblyomma maculatum]	GO:0003723,GO:0003746,GO:0045905,GO:0045901,GO:0043022,GO:0008612,GO:0006452	AEO33597.1
scaffold-VXKB-2015284-Ipomoea_purpurea-leaf_stem_flower	853	310.457	8.23697E-104	gi|40287522|gb|AAR83875.1|mary storys protein [Capsicum annuum]	GO:0006452,GO:0008612,GO:0006413,GO:0003723,GO:0045905,GO:0043022,GO:0003746,GO:0003743,GO:0045901	AAR83875.1,AAS48586.1
scaffold-VXKB-2015284-Ipomoea_purpurea-leaf_stem_flower	853	308.916	4.65573E-103	gi|399525608|gb|AFP44116.1|eukaryotic translation initiation factor [Lycoris longituba]		AFP44116.1
scaffold-VXKB-2015284-Ipomoea_purpurea-leaf_stem_flower	853	307.76	1.17653E-102	gi|357973570|gb|AET97661.1|eukaryotic translation initiation factor 5A4 [Camellia sinensis]		AET97661.1
scaffold-VXKB-2015284-Ipomoea_purpurea-leaf_stem_flower	853	305.834	6.02744E-102	gi|3024019|sp|P56333.1|IF5A1_SOLTURecName: Full=Eukaryotic translation initiation factor 5A-1/2; Short=eIF-5A-1/2; AltName: Full=eIF-4D	GO:0006452,GO:0008612,GO:0006413,GO:0006412,GO:0003723,GO:0045905,GO:0043022,GO:0003746,GO:0003743,GO:0045901	P56333.1,BAA20876.1,BAA20880.1
scaffold-VXKB-2015284-Ipomoea_purpurea-leaf_stem_flower	853	305.834	6.22044E-102	gi|379994527|gb|AFD22852.1|eukaryotic translation initiation factor 5A2 [Tamarix androssowii]	GO:0006452,GO:0008612,GO:0006413,GO:0003723,GO:0045905,GO:0043022,GO:0003746,GO:0003743,GO:0045901	AFD22852.1
scaffold-VXKB-2015284-Ipomoea_purpurea-leaf_stem_flower	853	305.449	8.2566E-102	gi|224101413|ref|XP_002312268.1|predicted protein [Populus trichocarpa]	GO:0006452,GO:0009611,GO:0010089,GO:0005634,GO:0008612,GO:0003723,GO:0034050,GO:0045905,GO:0043022,GO:0003746,GO:0042742,GO:0045901,GO:0009617,GO:0046686,GO:0012501	XP_002312268.1,ABK93726.1,EEE89635.1
scaffold-VXKB-2015284-Ipomoea_purpurea-leaf_stem_flower	853	305.064	1.19706E-101	gi|403084315|gb|AFR23349.1|eukaryotic translation initiation factor 5A [Arachis hypogaea]		AFR23349.1
scaffold-VXKB-2015284-Ipomoea_purpurea-leaf_stem_flower	853	305.064	1.37913E-101	gi|224088272|ref|XP_002308400.1|predicted protein [Populus trichocarpa]	GO:0006452,GO:0009611,GO:0010089,GO:0005634,GO:0008612,GO:0006413,GO:0003723,GO:0034050,GO:0045905,GO:0043022,GO:0003746,GO:0042742,GO:0003743,GO:0045901,GO:0009617,GO:0046686,GO:0012501	XP_002308400.1,ABK93569.1,ABK95266.1,ABK96743.1,EEE91923.1,ACM79936.1,AEF15862.1,AEF15867.1
scaffold-VXKB-2015284-Ipomoea_purpurea-leaf_stem_flower	853	305.064	1.39263E-101	gi|333108555|gb|AEF15861.1|eukaryotic translation initiation factor 5A1 [Populus tomentosa]	GO:0006452,GO:0008612,GO:0006413,GO:0003723,GO:0045905,GO:0043022,GO:0003746,GO:0003743,GO:0045901	AEF15861.1
scaffold-VXKB-2015284-Ipomoea_purpurea-leaf_stem_flower	853	304.679	1.73352E-101	gi|3024020|sp|P56335.1|IF5A3_SOLTURecName: Full=Eukaryotic translation initiation factor 5A-3; Short=eIF-5A-3; AltName: Full=eIF-4D	GO:0006452,GO:0008612,GO:0006413,GO:0006412,GO:0003723,GO:0045905,GO:0043022,GO:0003746,GO:0003743,GO:0045901	P56335.1,BAA20877.1,ABA81854.1
scaffold-VXKB-2015284-Ipomoea_purpurea-leaf_stem_flower	853	304.679	1.79109E-101	gi|350535609|ref|NP_001234715.1|eukaryotic translation initiation factor 5A-4 [Solanum lycopersicum]	GO:0006452,GO:0008612,GO:0006413,GO:0006412,GO:0003723,GO:0045905,GO:0043022,GO:0003746,GO:0003743,GO:0045901	NP_001234715.1,Q9AXQ3.1,AAG53650.1
scaffold-VXKB-2015284-Ipomoea_purpurea-leaf_stem_flower	853	304.679	2.22696E-101	gi|225430468|ref|XP_002285505.1|PREDICTED: eukaryotic translation initiation factor 5A [Vitis vinifera]	GO:0003723,GO:0003746,GO:0045905,GO:0045901,GO:0043022,GO:0008612,GO:0006452	XP_002285505.1,CAN62058.1,CBI21134.3
scaffold-VXKB-2015284-Ipomoea_purpurea-leaf_stem_flower	853	303.908	3.40153E-101	gi|379994531|gb|AFD22854.1|eukaryotic translation initiation factor 5A4 [Tamarix androssowii]	GO:0006452,GO:0008612,GO:0006413,GO:0003723,GO:0045905,GO:0043022,GO:0003746,GO:0003743,GO:0045901	AFD22854.1
scaffold-VXKB-2015284-Ipomoea_purpurea-leaf_stem_flower	853	303.908	3.55298E-101	gi|223047850|gb|ACM79935.1|eIF5A1 [Populus deltoides]	GO:0003723,GO:0003746,GO:0045905,GO:0045901,GO:0043022,GO:0008612,GO:0006452	ACM79935.1
scaffold-VXKB-2015284-Ipomoea_purpurea-leaf_stem_flower	853	303.908	4.05818E-101	gi|115455471|ref|NP_001051336.1|Os03g0758800 [Oryza sativa Japonica Group]	GO:0006452,GO:0009611,GO:0010089,GO:0005634,GO:0008612,GO:0006413,GO:0003723,GO:0034050,GO:0045905,GO:0043022,GO:0003746,GO:0042742,GO:0003743,GO:0045901,GO:0009617,GO:0046686,GO:0012501	NP_001051336.1,AAK16176.1,AAK63944.1,ABF98985.1,BAF13250.1,BAG87428.1,BAH00565.1
scaffold-VXKB-2015284-Ipomoea_purpurea-leaf_stem_flower	853	303.908	4.09334E-101	gi|359491680|ref|XP_003634303.1|PREDICTED: eukaryotic translation initiation factor 5A-2-like [Vitis vinifera]	GO:0003723,GO:0003746,GO:0045905,GO:0045901,GO:0043022,GO:0008612,GO:0006452	XP_003634303.1,CAN69723.1,CBI15181.3
scaffold-VXKB-2015284-Ipomoea_purpurea-leaf_stem_flower	853	303.523	4.81971E-101	gi|227438941|gb|ACP31200.1|eukaryotic initiation factor 5A1 [Musa hybrid cultivar]	GO:0006452,GO:0008612,GO:0006413,GO:0003723,GO:0045905,GO:0043022,GO:0003746,GO:0003743,GO:0045901	ACP31200.1
scaffold-VXKB-2015284-Ipomoea_purpurea-leaf_stem_flower	853	303.523	5.86343E-101	gi|333108565|gb|AEF15866.1|eukaryotic translation initiation factor 5A1 [Populus tremula x Populus alba]	GO:0006452,GO:0008612,GO:0006413,GO:0003723,GO:0045905,GO:0043022,GO:0003746,GO:0003743,GO:0045901	AEF15866.1
scaffold-VXKB-2015284-Ipomoea_purpurea-leaf_stem_flower	853	303.138	6.68197E-101	gi|333108569|gb|AEF15868.1|eukaryotic translation initiation factor 5A3 [Populus tremula x Populus alba]	GO:0006452,GO:0008612,GO:0006413,GO:0003723,GO:0045905,GO:0043022,GO:0003746,GO:0003743,GO:0045901	AEF15868.1
scaffold-VXKB-2015390-Ipomoea_purpurea-leaf_stem_flower	895	322.398	3.17429E-108	gi|121281798|gb|ABM53472.1|eIF5A [Rosa chinensis]	GO:0003723,GO:0003746,GO:0045905,GO:0045901,GO:0043022,GO:0008612,GO:0006452	ABM53472.1
scaffold-VXKB-2015390-Ipomoea_purpurea-leaf_stem_flower	895	322.013	5.78739E-108	gi|33325117|gb|AAQ08191.1|eukaryotic translation initiation factor 5A isoform I [Hevea brasiliensis]	GO:0006452,GO:0008612,GO:0006413,GO:0003723,GO:0045905,GO:0043022,GO:0003746,GO:0003743,GO:0045901	AAQ08191.1,AAQ08192.1
scaffold-VXKB-2015390-Ipomoea_purpurea-leaf_stem_flower	895	321.627	7.04123E-108	gi|388519553|gb|AFK47838.1|unknown [Medicago truncatula]		AFK47838.1
scaffold-VXKB-2015390-Ipomoea_purpurea-leaf_stem_flower	895	321.627	8.11253E-108	gi|378464800|gb|AFC01198.1|eukaryotic translation initiation factor [Ammopiptanthus mongolicus]	GO:0006452,GO:0008612,GO:0006413,GO:0003723,GO:0045905,GO:0043022,GO:0003746,GO:0003743,GO:0045901	AFC01198.1
scaffold-VXKB-2015390-Ipomoea_purpurea-leaf_stem_flower	895	320.472	2.09303E-107	gi|351721220|ref|NP_001237458.1|eukaryotic translation initiation factor 5A3 [Glycine max]	GO:0006452,GO:0008612,GO:0006413,GO:0003723,GO:0045905,GO:0043022,GO:0003746,GO:0003743,GO:0045901	NP_001237458.1,XP_003527096.1,XP_003549690.1,XP_003549691.1,ACJ76773.1,ACJ76774.1
scaffold-VXKB-2015390-Ipomoea_purpurea-leaf_stem_flower	895	320.472	2.11595E-107	gi|33325123|gb|AAQ08194.1|eukaryotic translation initiation factor 5A isoform IV [Hevea brasiliensis]	GO:0006452,GO:0008612,GO:0006413,GO:0003723,GO:0045905,GO:0043022,GO:0003746,GO:0003743,GO:0045901	AAQ08194.1
scaffold-VXKB-2015390-Ipomoea_purpurea-leaf_stem_flower	895	320.472	2.18625E-107	gi|217075058|gb|ACJ85889.1|unknown [Medicago truncatula]	GO:0003723,GO:0003746,GO:0045905,GO:0045901,GO:0043022,GO:0008612,GO:0006452	ACJ85889.1,AFK36612.1
scaffold-VXKB-2015390-Ipomoea_purpurea-leaf_stem_flower	895	320.087	2.54645E-107	gi|403084315|gb|AFR23349.1|eukaryotic translation initiation factor 5A [Arachis hypogaea]		AFR23349.1
scaffold-VXKB-2015390-Ipomoea_purpurea-leaf_stem_flower	895	319.701	4.02382E-107	gi|33325121|gb|AAQ08193.1|eukaryotic translation initiation factor 5A isoform III [Hevea brasiliensis]	GO:0006452,GO:0008612,GO:0006413,GO:0003723,GO:0045905,GO:0043022,GO:0003746,GO:0003743,GO:0045901	AAQ08193.1
scaffold-VXKB-2015390-Ipomoea_purpurea-leaf_stem_flower	895	319.701	4.57956E-107	gi|151347490|gb|ABS01354.1|translation initiation factor [Carica papaya]	GO:0006452,GO:0008612,GO:0006413,GO:0003723,GO:0045905,GO:0043022,GO:0003746,GO:0003743,GO:0045901	ABS01354.1
scaffold-VXKB-2015390-Ipomoea_purpurea-leaf_stem_flower	895	318.546	1.20746E-106	gi|218464685|emb|CAL69910.1|eIF-5A precursor protein [Phalaenopsis hybrid cultivar]	GO:0003723,GO:0003746,GO:0045905,GO:0045901,GO:0043022,GO:0008612,GO:0006452	CAL69910.1
scaffold-VXKB-2015390-Ipomoea_purpurea-leaf_stem_flower	895	318.161	1.37791E-106	gi|217071678|gb|ACJ84199.1|unknown [Medicago truncatula]	GO:0003723,GO:0003746,GO:0045905,GO:0045901,GO:0043022,GO:0008612,GO:0006452	ACJ84199.1
scaffold-VXKB-2015390-Ipomoea_purpurea-leaf_stem_flower	895	317.775	2.08165E-106	gi|33325127|gb|AAQ08196.1|eukaryotic translation initiation factor 5A isoform VI [Hevea brasiliensis]	GO:0006452,GO:0008612,GO:0006413,GO:0003723,GO:0045905,GO:0043022,GO:0003746,GO:0003743,GO:0045901	AAQ08196.1
scaffold-VXKB-2015390-Ipomoea_purpurea-leaf_stem_flower	895	317.775	2.39831E-106	gi|124226|sp|P24922.1|IF5A2_NICPLRecName: Full=Eukaryotic translation initiation factor 5A-2; Short=eIF-5A-2; AltName: Full=eIF-4D	GO:0006452,GO:0008612,GO:0006413,GO:0006412,GO:0003723,GO:0045905,GO:0043022,GO:0003746,GO:0003743,GO:0045901	P24922.1,CAA45104.1
scaffold-VXKB-2015390-Ipomoea_purpurea-leaf_stem_flower	895	317.39	2.73321E-106	gi|359491680|ref|XP_003634303.1|PREDICTED: eukaryotic translation initiation factor 5A-2-like [Vitis vinifera]	GO:0003723,GO:0003746,GO:0045905,GO:0045901,GO:0043022,GO:0008612,GO:0006452	XP_003634303.1,CAN69723.1,CBI15181.3
scaffold-VXKB-2015390-Ipomoea_purpurea-leaf_stem_flower	895	318.161	3.6715E-106	gi|346467505|gb|AEO33597.1|hypothetical protein [Amblyomma maculatum]	GO:0003723,GO:0003746,GO:0045905,GO:0045901,GO:0043022,GO:0008612,GO:0006452	AEO33597.1
scaffold-VXKB-2015390-Ipomoea_purpurea-leaf_stem_flower	895	317.39	3.7128E-106	gi|357973570|gb|AET97661.1|eukaryotic translation initiation factor 5A4 [Camellia sinensis]		AET97661.1
scaffold-VXKB-2015390-Ipomoea_purpurea-leaf_stem_flower	895	317.005	3.95831E-106	gi|295687227|gb|ADG27839.1|eukaryotic translation initiation factor 5A [Gossypium hirsutum]	GO:0006452,GO:0008612,GO:0006413,GO:0003723,GO:0045905,GO:0043022,GO:0003746,GO:0003743,GO:0045901	ADG27839.1
scaffold-VXKB-2015390-Ipomoea_purpurea-leaf_stem_flower	895	316.62	5.36985E-106	gi|388500674|gb|AFK38403.1|unknown [Lotus japonicus]		AFK38403.1
scaffold-VXKB-2015390-Ipomoea_purpurea-leaf_stem_flower	895	316.62	7.2058E-106	gi|399525608|gb|AFP44116.1|eukaryotic translation initiation factor [Lycoris longituba]		AFP44116.1
scaffold-VXKB-2013905-Ipomoea_purpurea-leaf_stem_flower	685	175.252	5.75656E-50	gi|356529056|ref|XP_003533113.1|PREDICTED: LOW QUALITY PROTEIN: DNA gyrase subunit A, chloroplastic/mitochondrial-like [Glycine max]		XP_003533113.1
scaffold-VXKB-2013905-Ipomoea_purpurea-leaf_stem_flower	685	175.637	1.14474E-49	gi|449458077|ref|XP_004146774.1|PREDICTED: DNA gyrase subunit A, chloroplastic/mitochondrial-like [Cucumis sativus]		XP_004146774.1
scaffold-VXKB-2013905-Ipomoea_purpurea-leaf_stem_flower	685	170.629	2.91808E-49	gi|224110064|ref|XP_002315402.1|predicted protein [Populus trichocarpa]	GO:0003918,GO:0003916,GO:0006265,GO:0005694,GO:0009295,GO:0006259,GO:0003677,GO:0005739,GO:0005524,GO:0009507	XP_002315402.1,EEF01573.1
scaffold-VXKB-2013905-Ipomoea_purpurea-leaf_stem_flower	685	174.096	1.38406E-48	gi|30681440|ref|NP_187680.2|DNA gyrase subunit A [Arabidopsis thaliana]	GO:0003918,GO:0003916,GO:0006265,GO:0008094,GO:0006261,GO:0009295,GO:0006259,GO:0005739,GO:0003677,GO:0006200,GO:0005524,GO:0007059,GO:0003824,GO:0016592,GO:0009330,GO:0009220,GO:0009507	NP_187680.2,Q9CAF6.2,AEE74943.1
scaffold-VXKB-2013905-Ipomoea_purpurea-leaf_stem_flower	685	170.629	1.64732E-48	gi|359487079|ref|XP_002271674.2|PREDICTED: DNA gyrase subunit A, chloroplastic/mitochondrial-like [Vitis vinifera]		XP_002271674.2
scaffold-VXKB-2013905-Ipomoea_purpurea-leaf_stem_flower	685	173.711	2.0777E-48	gi|6630561|gb|AAF19580.1|AC011708_23putative DNA gyrase A subunit [Arabidopsis thaliana]		AAF19580.1
scaffold-VXKB-2013905-Ipomoea_purpurea-leaf_stem_flower	685	173.326	2.2013E-48	gi|12322780|gb|AAG51377.1|AC011560_9putative DNA gyrase subunit A; 1114-7603 [Arabidopsis thaliana]		AAG51377.1
scaffold-VXKB-2013905-Ipomoea_purpurea-leaf_stem_flower	685	170.244	2.36997E-48	gi|357438765|ref|XP_003589659.1|DNA gyrase subunit A [Medicago truncatula]	GO:0006259,GO:0005694,GO:0005524,GO:0006265,GO:0003918,GO:0003916,GO:0003677	XP_003589659.1,AES59910.1
scaffold-VXKB-2013905-Ipomoea_purpurea-leaf_stem_flower	685	174.096	3.99451E-48	gi|297833850|ref|XP_002884807.1|DNA gyrase subunit A family protein [Arabidopsis lyrata subsp. lyrata]	GO:0006259,GO:0005694,GO:0005524,GO:0006265,GO:0003918,GO:0003916,GO:0003677	XP_002884807.1,EFH61066.1
scaffold-VXKB-2013905-Ipomoea_purpurea-leaf_stem_flower	685	170.244	6.15371E-48	gi|449517553|ref|XP_004165810.1|PREDICTED: LOW QUALITY PROTEIN: DNA gyrase subunit A, chloroplastic/mitochondrial-like, partial [Cucumis sativus]		XP_004165810.1
scaffold-VXKB-2013905-Ipomoea_purpurea-leaf_stem_flower	685	165.236	1.06999E-47	gi|296085402|emb|CBI29134.3|unnamed protein product [Vitis vinifera]		CBI29134.3
scaffold-VXKB-2013905-Ipomoea_purpurea-leaf_stem_flower	685	169.088	1.36061E-47	gi|413932670|gb|AFW67221.1|hypothetical protein ZEAMMB73_149484 [Zea mays]		AFW67221.1
scaffold-VXKB-2013905-Ipomoea_purpurea-leaf_stem_flower	685	169.088	1.4299E-47	gi|413932669|gb|AFW67220.1|hypothetical protein ZEAMMB73_149484 [Zea mays]		AFW67220.1
scaffold-VXKB-2013905-Ipomoea_purpurea-leaf_stem_flower	685	167.933	1.84268E-47	gi|255570742|ref|XP_002526325.1|DNA gyrase subunit A, chloroplast/mitochondrial precursor, putative [Ricinus communis]	GO:0006259,GO:0005694,GO:0005524,GO:0006265,GO:0003918,GO:0016853,GO:0003677	XP_002526325.1,EEF36061.1
scaffold-VXKB-2013905-Ipomoea_purpurea-leaf_stem_flower	685	167.548	4.12596E-47	gi|110808537|sp|Q7XZF7.2|GYRA_ORYSJRecName: Full=Probable DNA gyrase subunit A, chloroplastic/mitochondrial; Flags: Precursor	GO:0003918,GO:0006265,GO:0003916,GO:0005694,GO:0006259,GO:0003677,GO:0005739,GO:0000166,GO:0005524,GO:0016853,GO:0009536,GO:0009507	Q7XZF7.2
scaffold-VXKB-2013905-Ipomoea_purpurea-leaf_stem_flower	685	167.548	4.33643E-47	gi|32129333|gb|AAP73860.1|putative DNA gyrase subunit [Oryza sativa Japonica Group]		AAP73860.1
scaffold-VXKB-2013905-Ipomoea_purpurea-leaf_stem_flower	685	167.933	4.52373E-47	gi|242032527|ref|XP_002463658.1|hypothetical protein SORBIDRAFT_01g003750 [Sorghum bicolor]	GO:0003918,GO:0003916,GO:0006265,GO:0005694,GO:0009295,GO:0006259,GO:0003677,GO:0005739,GO:0005524,GO:0009507	XP_002463658.1,EER90656.1
scaffold-VXKB-2013905-Ipomoea_purpurea-leaf_stem_flower	685	163.31	4.66378E-47	gi|357114941|ref|XP_003559252.1|PREDICTED: probable DNA gyrase subunit A, chloroplastic/mitochondrial-like [Brachypodium distachyon]		XP_003559252.1
scaffold-VXKB-2013905-Ipomoea_purpurea-leaf_stem_flower	685	166.007	3.57004E-46	gi|159468217|ref|XP_001692279.1|hypothetical protein CHLREDRAFT_115934 [Chlamydomonas reinhardtii]	GO:0003918,GO:0006265,GO:0005694,GO:0009295,GO:0006261,GO:0006259,GO:0003677,GO:0005524,GO:0007059	XP_001692279.1,EDP04229.1
scaffold-VXKB-2013905-Ipomoea_purpurea-leaf_stem_flower	685	172.555	7.21457E-46	gi|75252690|sp|Q5YLB5.1|GYRA_NICBERecName: Full=DNA gyrase subunit A, chloroplastic/mitochondrial; Flags: Precursor	GO:0003918,GO:0006265,GO:0003916,GO:0005694,GO:0006259,GO:0003677,GO:0005739,GO:0000166,GO:0005524,GO:0016853,GO:0009536,GO:0009507	Q5YLB5.1,AAR07942.1
scaffold-VXKB-2015531-Ipomoea_purpurea-leaf_stem_flower	1767	693.345	0.0	gi|18000074|gb|AAL54888.1|AF116915_1obtusifoliol-14-demethylase [Nicotiana tabacum]	GO:0020037,GO:0032259,GO:0005506,GO:0016705,GO:0009055,GO:0008168,GO:0055114,GO:0016491,GO:0046872,GO:0004497	AAL54888.1
scaffold-VXKB-2015531-Ipomoea_purpurea-leaf_stem_flower	1767	691.034	0.0	gi|118200120|emb|CAL69911.1|obtusifoliol-14-demethylase [Petunia x hybrida]	GO:0020037,GO:0032259,GO:0005506,GO:0016705,GO:0009055,GO:0008168,GO:0055114,GO:0016491,GO:0046872,GO:0004497	CAL69911.1
scaffold-VXKB-2015531-Ipomoea_purpurea-leaf_stem_flower	1767	689.878	0.0	gi|47156870|gb|AAT12274.1|obtusifoliol 14alpha-demethylase [Solanum chacoense]	GO:0020037,GO:0032259,GO:0005506,GO:0016705,GO:0009055,GO:0008168,GO:0055114,GO:0016491,GO:0046872,GO:0004497	AAT12274.1
scaffold-VXKB-2015531-Ipomoea_purpurea-leaf_stem_flower	1767	686.797	0.0	gi|307159064|gb|ADN39418.1|obtusifoliol-14-demethylase [Withania somnifera]		ADN39418.1
scaffold-VXKB-2015531-Ipomoea_purpurea-leaf_stem_flower	1767	686.411	0.0	gi|350540648|ref|NP_001234537.1|obtusifoliol 14alpha-demethylase [Solanum lycopersicum]	GO:0020037,GO:0032259,GO:0005506,GO:0016705,GO:0009055,GO:0008168,GO:0055114,GO:0016491,GO:0046872,GO:0004497	NP_001234537.1,ADJ37071.1
scaffold-VXKB-2015531-Ipomoea_purpurea-leaf_stem_flower	1767	675.626	0.0	gi|27461067|gb|AAL40888.1|obtusifoliol-14-demethylase [Nicotiana tabacum]	GO:0020037,GO:0032259,GO:0005506,GO:0016705,GO:0009055,GO:0008168,GO:0055114,GO:0016491,GO:0046872,GO:0004497	AAL40888.1
scaffold-VXKB-2015531-Ipomoea_purpurea-leaf_stem_flower	1767	668.692	0.0	gi|296085537|emb|CBI29269.3|unnamed protein product [Vitis vinifera]		CBI29269.3
scaffold-VXKB-2015531-Ipomoea_purpurea-leaf_stem_flower	1767	665.996	0.0	gi|225425284|ref|XP_002271942.1|PREDICTED: sterol 14-demethylase [Vitis vinifera]	GO:0020037,GO:0005506,GO:0016705,GO:0009055,GO:0055114,GO:0016491,GO:0046872,GO:0005783,GO:0005886,GO:0004497	XP_002271942.1
scaffold-VXKB-2015531-Ipomoea_purpurea-leaf_stem_flower	1767	654.44	0.0	gi|225449784|ref|XP_002274128.1|PREDICTED: sterol 14-demethylase [Vitis vinifera]	GO:0020037,GO:0005506,GO:0016705,GO:0009055,GO:0055114,GO:0016491,GO:0046872,GO:0005783,GO:0005886,GO:0004497	XP_002274128.1
scaffold-VXKB-2015531-Ipomoea_purpurea-leaf_stem_flower	1767	651.358	0.0	gi|255543234|ref|XP_002512680.1|cytochrome P450, putative [Ricinus communis]	GO:0020037,GO:0005506,GO:0016705,GO:0009055,GO:0055114,GO:0016491,GO:0008398,GO:0046872,GO:0004497	XP_002512680.1,EEF50132.1
scaffold-VXKB-2015531-Ipomoea_purpurea-leaf_stem_flower	1767	650.588	0.0	gi|189503705|gb|ACE06982.1|obtusifoliol-14alpha-demethylase [Gossypium hirsutum]	GO:0020037,GO:0032259,GO:0005506,GO:0016705,GO:0009055,GO:0008168,GO:0055114,GO:0016491,GO:0046872,GO:0004497	ACE06982.1
scaffold-VXKB-2015531-Ipomoea_purpurea-leaf_stem_flower	1767	648.662	0.0	gi|224057852|ref|XP_002299356.1|cytochrome P450 obtusifoliol 14-alpha-demethylase [Populus trichocarpa]	GO:0020037,GO:0032259,GO:0005506,GO:0016705,GO:0009055,GO:0008168,GO:0055114,GO:0016491,GO:0046872,GO:0005783,GO:0005886,GO:0004497	XP_002299356.1,EEE84161.1
scaffold-VXKB-2015531-Ipomoea_purpurea-leaf_stem_flower	1767	647.121	0.0	gi|224072463|ref|XP_002303744.1|cytochrome P450 probable obtusifoliol 14-alpha-demethylase [Populus trichocarpa]	GO:0020037,GO:0032259,GO:0005506,GO:0016705,GO:0009055,GO:0008168,GO:0055114,GO:0016491,GO:0046872,GO:0005783,GO:0005886,GO:0004497	XP_002303744.1,EEE78723.1
scaffold-VXKB-2015531-Ipomoea_purpurea-leaf_stem_flower	1767	638.647	0.0	gi|84514131|gb|ABC59074.1|cytochrome P450 monooxygenase CYP51G1 [Medicago truncatula]	GO:0046872,GO:0055114,GO:0016705,GO:0020037,GO:0016491,GO:0009055,GO:0005506,GO:0004497	ABC59074.1
scaffold-VXKB-2015531-Ipomoea_purpurea-leaf_stem_flower	1767	631.713	0.0	gi|449468902|ref|XP_004152160.1|PREDICTED: sterol 14-demethylase-like [Cucumis sativus]		XP_004152160.1
scaffold-VXKB-2015531-Ipomoea_purpurea-leaf_stem_flower	1767	623.624	0.0	gi|15221075|ref|NP_172633.1|cytochrome P450, family 51 (sterol 14-demethylase) [Arabidopsis thaliana]	GO:0019745,GO:0020037,GO:0005506,GO:0009086,GO:0016126,GO:0016705,GO:0009055,GO:0009793,GO:0005794,GO:0055114,GO:0008398,GO:0005576,GO:0005783,GO:0000394,GO:0019825,GO:0005886,GO:0004497	NP_172633.1,Q9SAA9.1,AAD30254.1,AAK95324.1,BAB61873.1,AAK92797.1,AAM14142.1,AAM61085.1,AEE28769.1
scaffold-VXKB-2015531-Ipomoea_purpurea-leaf_stem_flower	1767	624.009	0.0	gi|297844012|ref|XP_002889887.1|CYP51G1 [Arabidopsis lyrata subsp. lyrata]	GO:0046872,GO:0055114,GO:0016705,GO:0020037,GO:0016491,GO:0009055,GO:0005506,GO:0004497	XP_002889887.1,EFH66146.1
scaffold-VXKB-2015531-Ipomoea_purpurea-leaf_stem_flower	1767	629.787	0.0	gi|449532374|ref|XP_004173156.1|PREDICTED: LOW QUALITY PROTEIN: sterol 14-demethylase-like, partial [Cucumis sativus]		XP_004173156.1
scaffold-VXKB-2015531-Ipomoea_purpurea-leaf_stem_flower	1767	629.017	0.0	gi|85001717|gb|ABC68412.1|cytochrome P450 monooxygenase CYP51G1 [Glycine max]	GO:0020037,GO:0005506,GO:0016126,GO:0016705,GO:0009055,GO:0055114,GO:0016491,GO:0046872,GO:0004497	ABC68412.1
scaffold-VXKB-2015531-Ipomoea_purpurea-leaf_stem_flower	1767	627.091	0.0	gi|356520796|ref|XP_003529046.1|PREDICTED: obtusifoliol 14-alpha demethylase-like isoform 1 [Glycine max]	GO:0046872,GO:0055114,GO:0016705,GO:0020037,GO:0016491,GO:0009055,GO:0005506,GO:0004497	XP_003529046.1
scaffold-VXKB-2015781-Ipomoea_purpurea-leaf_stem_flower	1170	212.231	8.29201E-63	gi|255587317|ref|XP_002534226.1|conserved hypothetical protein [Ricinus communis]	GO:0009523,GO:0009654,GO:0005509,GO:0019898,GO:0015979	XP_002534226.1,EEF28158.1
scaffold-VXKB-2015781-Ipomoea_purpurea-leaf_stem_flower	1170	212.616	9.59356E-63	gi|356516389|ref|XP_003526877.1|PREDICTED: psbP domain-containing protein 2, chloroplastic-like [Glycine max]	GO:0009523,GO:0009654,GO:0005509,GO:0019898,GO:0015979	XP_003526877.1
scaffold-VXKB-2015781-Ipomoea_purpurea-leaf_stem_flower	1170	210.69	1.29176E-62	gi|224093568|ref|XP_002309937.1|predicted protein [Populus trichocarpa]	GO:0009523,GO:0009654,GO:0005509,GO:0019898,GO:0009507,GO:0009579,GO:0015979	XP_002309937.1,EEE90387.1
scaffold-VXKB-2015781-Ipomoea_purpurea-leaf_stem_flower	1170	211.46	1.85594E-62	gi|356508949|ref|XP_003523215.1|PREDICTED: psbP domain-containing protein 2, chloroplastic-like [Glycine max]	GO:0009523,GO:0009654,GO:0005509,GO:0019898,GO:0015979	XP_003523215.1
scaffold-VXKB-2015781-Ipomoea_purpurea-leaf_stem_flower	1170	209.534	2.57671E-60	gi|449459216|ref|XP_004147342.1|PREDICTED: psbP domain-containing protein 2, chloroplastic-like [Cucumis sativus]		XP_004147342.1,XP_004168783.1
scaffold-VXKB-2015781-Ipomoea_purpurea-leaf_stem_flower	1170	200.675	1.82826E-58	gi|225438398|ref|XP_002274735.1|PREDICTED: psbP domain-containing protein 2, chloroplastic [Vitis vinifera]	GO:0009523,GO:0009654,GO:0005509,GO:0019898,GO:0015979	XP_002274735.1,CBI21594.3
scaffold-VXKB-2015781-Ipomoea_purpurea-leaf_stem_flower	1170	200.675	2.19925E-58	gi|357464759|ref|XP_003602661.1|PsbP domain-containing protein [Medicago truncatula]	GO:0009523,GO:0009654,GO:0005509,GO:0019898,GO:0015979	XP_003602661.1,XP_003638232.1,AES72912.1,AES85370.1
scaffold-VXKB-2015781-Ipomoea_purpurea-leaf_stem_flower	1170	188.734	1.26668E-53	gi|226495865|ref|NP_001140488.1|uncharacterized protein LOC100272548 [Zea mays]	GO:0009523,GO:0009654,GO:0005509,GO:0019898,GO:0009507,GO:0009579,GO:0015979	NP_001140488.1,ACF83930.1,AFW58285.1
scaffold-VXKB-2015781-Ipomoea_purpurea-leaf_stem_flower	1170	188.734	1.56222E-53	gi|116310283|emb|CAH67302.1|OSIGBa0102D10.5 [Oryza sativa Indica Group]	GO:0009536,GO:0009523,GO:0009654,GO:0005509,GO:0019898,GO:0009507,GO:0009579,GO:0015979	CAH67302.1,EEC77312.1
scaffold-VXKB-2015781-Ipomoea_purpurea-leaf_stem_flower	1170	187.578	2.22018E-53	gi|297822573|ref|XP_002879169.1|hypothetical protein ARALYDRAFT_481771 [Arabidopsis lyrata subsp. lyrata]	GO:0009523,GO:0009654,GO:0005509,GO:0019898,GO:0015979	XP_002879169.1,EFH55428.1
scaffold-VXKB-2015781-Ipomoea_purpurea-leaf_stem_flower	1170	184.111	4.28084E-53	gi|20198164|gb|AAM15436.1|hypothetical protein [Arabidopsis thaliana]		AAM15436.1
scaffold-VXKB-2015781-Ipomoea_purpurea-leaf_stem_flower	1170	185.652	1.38128E-52	gi|242073138|ref|XP_002446505.1|hypothetical protein SORBIDRAFT_06g017090 [Sorghum bicolor]	GO:0009523,GO:0009654,GO:0005509,GO:0019898,GO:0009507,GO:0009579,GO:0015979	XP_002446505.1,EES10833.1
scaffold-VXKB-2015781-Ipomoea_purpurea-leaf_stem_flower	1170	184.111	4.29987E-52	gi|30683953|ref|NP_850123.1|PsbP domain-containing protein 2 [Arabidopsis thaliana]	GO:0015979,GO:0045893,GO:0019898,GO:0009579,GO:0009523,GO:0030154,GO:0009654,GO:0009965,GO:0005509,GO:0009507	NP_850123.1,Q8VY52.1,AAL62434.1,AAM91284.1,AEC08148.1
scaffold-VXKB-2015781-Ipomoea_purpurea-leaf_stem_flower	1170	184.111	5.33613E-52	gi|357163596|ref|XP_003579784.1|PREDICTED: psbP domain-containing protein 2, chloroplastic-like [Brachypodium distachyon]	GO:0009523,GO:0009654,GO:0005509,GO:0019898,GO:0015979	XP_003579784.1
scaffold-VXKB-2015781-Ipomoea_purpurea-leaf_stem_flower	1170	183.341	1.25497E-51	gi|326516106|dbj|BAJ88076.1|predicted protein [Hordeum vulgare subsp. vulgare]	GO:0009523,GO:0009654,GO:0005509,GO:0019898,GO:0015979	BAJ88076.1
scaffold-VXKB-2015781-Ipomoea_purpurea-leaf_stem_flower	1170	168.703	7.00421E-47	gi|147769072|emb|CAN63668.1|hypothetical protein VITISV_011517 [Vitis vinifera]	GO:0009523,GO:0009654,GO:0005509,GO:0019898,GO:0015979	CAN63668.1
scaffold-VXKB-2015781-Ipomoea_purpurea-leaf_stem_flower	1170	166.007	3.22173E-45	gi|224081048|ref|XP_002306276.1|predicted protein [Populus trichocarpa]	GO:0009523,GO:0009654,GO:0005509,GO:0019898,GO:0015979	XP_002306276.1,EEE93272.1
scaffold-VXKB-2015781-Ipomoea_purpurea-leaf_stem_flower	1170	156.762	3.89235E-41	gi|294462069|gb|ADE76588.1|unknown [Picea sitchensis]	GO:0009523,GO:0009654,GO:0005509,GO:0019898,GO:0015979	ADE76588.1
scaffold-VXKB-2015781-Ipomoea_purpurea-leaf_stem_flower	1170	130.954	4.50702E-33	gi|168048906|ref|XP_001776906.1|predicted protein [Physcomitrella patens subsp. patens]	GO:0009523,GO:0009654,GO:0005509,GO:0019898,GO:0015979	XP_001776906.1,EDQ58309.1
scaffold-VXKB-2015781-Ipomoea_purpurea-leaf_stem_flower	1170	126.331	4.71223E-31	gi|302771736|ref|XP_002969286.1|hypothetical protein SELMODRAFT_91861 [Selaginella moellendorffii]	GO:0009523,GO:0009654,GO:0005509,GO:0019898,GO:0015979	XP_002969286.1,EFJ29374.1
scaffold-VXKB-2015784-Ipomoea_purpurea-leaf_stem_flower	1013	448.743	3.84169E-155	gi|346468321|gb|AEO34005.1|hypothetical protein [Amblyomma maculatum]	GO:0003735,GO:0008097,GO:0006412,GO:0005840,GO:0005622	AEO34005.1
scaffold-VXKB-2015784-Ipomoea_purpurea-leaf_stem_flower	1013	442.965	5.92218E-153	gi|241998814|ref|XP_002434050.1|60S ribosomal protein L5, putative [Ixodes scapularis]	GO:0003735,GO:0008097,GO:0006412,GO:0005840,GO:0005622	XP_002434050.1,EEC05450.1
scaffold-VXKB-2015784-Ipomoea_purpurea-leaf_stem_flower	1013	432.565	7.3529E-149	gi|410924558|ref|XP_003975748.1|PREDICTED: 60S ribosomal protein L5-like [Takifugu rubripes]		XP_003975748.1
scaffold-VXKB-2015784-Ipomoea_purpurea-leaf_stem_flower	1013	432.95	8.1889E-149	gi|47215976|emb|CAF96378.1|unnamed protein product [Tetraodon nigroviridis]		CAF96378.1
scaffold-VXKB-2015784-Ipomoea_purpurea-leaf_stem_flower	1013	432.565	9.32426E-149	gi|327270707|ref|XP_003220130.1|PREDICTED: 60S ribosomal protein L5-like [Anolis carolinensis]		XP_003220130.1
scaffold-VXKB-2015784-Ipomoea_purpurea-leaf_stem_flower	1013	430.639	4.24577E-148	gi|387018314|gb|AFJ51275.1|60S ribosomal protein L5-like [Crotalus adamanteus]		AFJ51275.1
scaffold-VXKB-2015784-Ipomoea_purpurea-leaf_stem_flower	1013	427.557	6.75866E-147	gi|449268082|gb|EMC78952.1|60S ribosomal protein L5, partial [Columba livia]		EMC78952.1
scaffold-VXKB-2015784-Ipomoea_purpurea-leaf_stem_flower	1013	429.098	6.98253E-147	gi|348513539|ref|XP_003444299.1|PREDICTED: 60S ribosomal protein L5-like [Oreochromis niloticus]		XP_003444299.1
scaffold-VXKB-2015784-Ipomoea_purpurea-leaf_stem_flower	1013	427.557	9.09991E-147	gi|321479310|gb|EFX90266.1|hypothetical protein DAPPUDRAFT_299917 [Daphnia pulex]	GO:0003735,GO:0008097,GO:0006412,GO:0005840,GO:0005622	EFX90266.1
scaffold-VXKB-2015784-Ipomoea_purpurea-leaf_stem_flower	1013	427.172	9.79209E-147	gi|50344868|ref|NP_001002106.1|ribosomal protein L5 [Danio rerio]	GO:0003735,GO:0008097,GO:0006412,GO:0005840,GO:0005622	NP_001002106.1,AAH71498.1,AAH76208.1
scaffold-VXKB-2015784-Ipomoea_purpurea-leaf_stem_flower	1013	426.017	2.81329E-146	gi|2500286|sp|Q26481.3|RL5_STYCLRecName: Full=60S ribosomal protein L5	GO:0008097,GO:0003735,GO:0030529,GO:0019843,GO:0005737,GO:0006412,GO:0003723,GO:0005840,GO:0005622	Q26481.3,AAC05598.1
scaffold-VXKB-2015784-Ipomoea_purpurea-leaf_stem_flower	1013	425.631	3.78519E-146	gi|308322325|gb|ADO28300.1|60S ribosomal protein l5 [Ictalurus furcatus]		ADO28300.1
scaffold-VXKB-2015784-Ipomoea_purpurea-leaf_stem_flower	1013	416.387	1.89174E-142	gi|315115445|gb|ADT80695.1|ribosomal protein L5 [Euphydryas aurinia]	GO:0003735,GO:0008097,GO:0006412,GO:0005840,GO:0005622	ADT80695.1
scaffold-VXKB-2015784-Ipomoea_purpurea-leaf_stem_flower	1013	416.001	2.6813E-142	gi|344293635|ref|XP_003418527.1|PREDICTED: 60S ribosomal protein L5-like [Loxodonta africana]	GO:0003735,GO:0008097,GO:0006412,GO:0005840,GO:0005622	XP_003418527.1
scaffold-VXKB-2015784-Ipomoea_purpurea-leaf_stem_flower	1013	414.846	7.22962E-142	gi|348586902|ref|XP_003479207.1|PREDICTED: 60S ribosomal protein L5-like [Cavia porcellus]	GO:0003735,GO:0008097,GO:0006412,GO:0005840,GO:0005622	XP_003479207.1
scaffold-VXKB-2015784-Ipomoea_purpurea-leaf_stem_flower	1013	414.846	8.89313E-142	gi|81097641|gb|AAI09371.1|Ribosomal protein L5 [Homo sapiens]	GO:0016071,GO:0016070,GO:0003723,GO:0005634,GO:0044267,GO:0030529,GO:0008097,GO:0042273,GO:0000184,GO:0003735,GO:0006415,GO:0006414,GO:0006413,GO:0006412,GO:0022625,GO:0006614,GO:0019058,GO:0016032,GO:0006364,GO:0005840,GO:0019083,GO:0005730,GO:0005829,GO:0010467,GO:0005515	AAI09371.1
scaffold-VXKB-2015784-Ipomoea_purpurea-leaf_stem_flower	1013	414.075	1.58465E-141	gi|62896767|dbj|BAD96324.1|ribosomal protein L5 variant [Homo sapiens]	GO:0016071,GO:0016070,GO:0003723,GO:0005634,GO:0044267,GO:0030529,GO:0008097,GO:0042273,GO:0000184,GO:0003735,GO:0006415,GO:0006414,GO:0006413,GO:0006412,GO:0022625,GO:0006614,GO:0019058,GO:0016032,GO:0006364,GO:0005840,GO:0019083,GO:0005730,GO:0005829,GO:0010467,GO:0005515	BAD96324.1
scaffold-VXKB-2015784-Ipomoea_purpurea-leaf_stem_flower	1013	414.075	1.58465E-141	gi|14591909|ref|NP_000960.2|60S ribosomal protein L5 [Homo sapiens]	GO:0016071,GO:0016070,GO:0003723,GO:0005634,GO:0044267,GO:0030529,GO:0008097,GO:0042273,GO:0000184,GO:0003735,GO:0006415,GO:0006414,GO:0006413,GO:0006412,GO:0022625,GO:0006614,GO:0019058,GO:0016032,GO:0006364,GO:0005840,GO:0019083,GO:0005730,GO:0005829,GO:0005622,GO:0010467,GO:0005515	NP_000960.2,XP_002810645.1,XP_003260100.1,XP_003308262.1,XP_003808475.1,XP_003808476.1,XP_003892255.1,XP_004026190.1,P46777.3,AAG39281.1,BAE87288.1,EAW73089.1,AAI32973.1,AAI32971.1,BAG37264.1,AFJ71648.1
scaffold-VXKB-2015784-Ipomoea_purpurea-leaf_stem_flower	1013	414.075	1.71028E-141	gi|355558175|gb|EHH14955.1|hypothetical protein EGK_00972 [Macaca mulatta]	GO:0003735,GO:0008097,GO:0006412,GO:0005840,GO:0005622	EHH14955.1
scaffold-VXKB-2015784-Ipomoea_purpurea-leaf_stem_flower	1013	413.69	1.94926E-141	gi|345801679|ref|XP_537074.3|PREDICTED: 60S ribosomal protein L5 isoform 1 [Canis lupus familiaris]	GO:0003735,GO:0008097,GO:0042273,GO:0006412,GO:0006364,GO:0022625,GO:0005634	XP_537074.3,XP_003990352.1
scaffold-VXKB-2016122-Ipomoea_purpurea-leaf_stem_flower	1363	447.203	1.02829E-151	gi|255540423|ref|XP_002511276.1|protein binding protein, putative [Ricinus communis]	GO:0006355,GO:0016573,GO:0004402,GO:0008270,GO:0005634,GO:0003712	XP_002511276.1,EEF51878.1
scaffold-VXKB-2016122-Ipomoea_purpurea-leaf_stem_flower	1363	442.965	2.40826E-150	gi|297733653|emb|CBI14900.3|unnamed protein product [Vitis vinifera]	GO:0006355,GO:0016573,GO:0004402,GO:0008270,GO:0005634,GO:0003712	CBI14900.3
scaffold-VXKB-2016122-Ipomoea_purpurea-leaf_stem_flower	1363	442.965	2.7667E-150	gi|225456816|ref|XP_002278192.1|PREDICTED: BTB/POZ and TAZ domain-containing protein 1-like [Vitis vinifera]		XP_002278192.1
scaffold-VXKB-2016122-Ipomoea_purpurea-leaf_stem_flower	1363	436.417	1.05521E-147	gi|224136001|ref|XP_002322214.1|predicted protein [Populus trichocarpa]	GO:0009743,GO:0007623,GO:0051973,GO:0010167,GO:0004402,GO:0009555,GO:0005634,GO:0016573,GO:0009553,GO:0005737,GO:0008270,GO:0009733,GO:0006355,GO:0080134,GO:0003712	XP_002322214.1,EEF06341.1
scaffold-VXKB-2016122-Ipomoea_purpurea-leaf_stem_flower	1363	426.787	1.00808E-143	gi|224121870|ref|XP_002318693.1|predicted protein [Populus trichocarpa]	GO:0009743,GO:0007623,GO:0051973,GO:0010167,GO:0004402,GO:0009555,GO:0005634,GO:0016573,GO:0009553,GO:0005737,GO:0008270,GO:0009733,GO:0006355,GO:0080134,GO:0003712	XP_002318693.1,EEE96913.1
scaffold-VXKB-2016122-Ipomoea_purpurea-leaf_stem_flower	1363	422.55	1.16764E-141	gi|449469588|ref|XP_004152501.1|PREDICTED: BTB/POZ and TAZ domain-containing protein 1-like [Cucumis sativus]		XP_004152501.1,XP_004162131.1
scaffold-VXKB-2016122-Ipomoea_purpurea-leaf_stem_flower	1363	407.527	2.22807E-136	gi|356563157|ref|XP_003549831.1|PREDICTED: BTB/POZ and TAZ domain-containing protein 2-like [Glycine max]		XP_003549831.1
scaffold-VXKB-2016122-Ipomoea_purpurea-leaf_stem_flower	1363	404.831	4.32961E-135	gi|297797307|ref|XP_002866538.1|hypothetical protein ARALYDRAFT_919604 [Arabidopsis lyrata subsp. lyrata]	GO:0006355,GO:0016573,GO:0004402,GO:0008270,GO:0005634,GO:0003712	XP_002866538.1,EFH42797.1
scaffold-VXKB-2016122-Ipomoea_purpurea-leaf_stem_flower	1363	398.667	6.40761E-133	gi|283132373|dbj|BAI63592.1|BTB/POZ domain-containing protein [Lotus japonicus]	GO:0006355,GO:0016573,GO:0004402,GO:0008270,GO:0005634,GO:0003712	BAI63592.1
scaffold-VXKB-2016122-Ipomoea_purpurea-leaf_stem_flower	1363	398.282	1.70038E-132	gi|357477211|ref|XP_003608891.1|Speckle-type POZ protein [Medicago truncatula]	GO:0006355,GO:0016573,GO:0004402,GO:0008270,GO:0005634,GO:0003712	XP_003608891.1,AES91088.1
scaffold-VXKB-2016122-Ipomoea_purpurea-leaf_stem_flower	1363	397.127	3.1139E-132	gi|255645725|gb|ACU23356.1|unknown [Glycine max]	GO:0009611,GO:0042542,GO:0004402,GO:0009738,GO:0005634,GO:0009737,GO:0016573,GO:0008270,GO:0009734,GO:0009409,GO:0006355,GO:0009651,GO:0005516,GO:0010182,GO:0009753,GO:0003712,GO:0009751	ACU23356.1
scaffold-VXKB-2016122-Ipomoea_purpurea-leaf_stem_flower	1363	397.127	5.44945E-132	gi|449439605|ref|XP_004137576.1|PREDICTED: BTB/POZ and TAZ domain-containing protein 1-like [Cucumis sativus]		XP_004137576.1,XP_004162941.1
scaffold-VXKB-2016122-Ipomoea_purpurea-leaf_stem_flower	1363	390.193	2.43565E-129	gi|15242656|ref|NP_201121.1|BTB and TAZ domain protein 1 [Arabidopsis thaliana]	GO:0042542,GO:0004402,GO:0009555,GO:0005634,GO:0009553,GO:0005737,GO:0008270,GO:0009733,GO:0006355,GO:0005516,GO:0005515,GO:0003712,GO:0009751	NP_201121.1,Q9FMK7.1,BAB10558.1,AAQ87004.1,AAR24650.1,BAE99302.1,AED97712.1
scaffold-VXKB-2016122-Ipomoea_purpurea-leaf_stem_flower	1363	381.333	1.99997E-126	gi|356508756|ref|XP_003523120.1|PREDICTED: BTB/POZ and TAZ domain-containing protein 2-like [Glycine max]		XP_003523120.1
scaffold-VXKB-2016122-Ipomoea_purpurea-leaf_stem_flower	1363	375.17	2.03949E-123	gi|18408618|ref|NP_566902.1|BTB and TAZ domain protein 2 [Arabidopsis thaliana]	GO:0010182,GO:0009753,GO:0042542,GO:0009751,GO:0007623,GO:0009611,GO:0005634,GO:0010167,GO:0009738,GO:0009737,GO:0006355,GO:0009734,GO:0009733,GO:0009651,GO:0009409,GO:0080134,GO:0005737,GO:0009743,GO:0051973,GO:0003712,GO:0008270,GO:0009555,GO:0005516,GO:0005515,GO:0009553,GO:0004402	NP_566902.1,Q94BN0.1,AAK64172.1,AAL85139.1,AAN31824.1,AAQ87005.1,BAE98711.1,AEE78407.1
scaffold-VXKB-2016122-Ipomoea_purpurea-leaf_stem_flower	1363	372.089	2.99822E-122	gi|297819450|ref|XP_002877608.1|hypothetical protein ARALYDRAFT_323436 [Arabidopsis lyrata subsp. lyrata]	GO:0006355,GO:0016573,GO:0004402,GO:0008270,GO:0005634,GO:0003712	XP_002877608.1,EFH53867.1
scaffold-VXKB-2016122-Ipomoea_purpurea-leaf_stem_flower	1363	369.777	2.21716E-121	gi|4678352|emb|CAB41162.1|putative protein [Arabidopsis thaliana]		CAB41162.1
scaffold-VXKB-2016122-Ipomoea_purpurea-leaf_stem_flower	1363	365.155	4.41844E-117	gi|84468352|dbj|BAE71259.1|hypothetical protein [Trifolium pratense]	GO:0006355,GO:0003676,GO:0016573,GO:0004523,GO:0004402,GO:0008270,GO:0005634,GO:0003712	BAE71259.1
scaffold-VXKB-2016122-Ipomoea_purpurea-leaf_stem_flower	1363	322.398	5.52834E-104	gi|357477213|ref|XP_003608892.1|Speckle-type POZ protein [Medicago truncatula]	GO:0006355,GO:0016573,GO:0004402,GO:0008270,GO:0005634,GO:0003712	XP_003608892.1,AES91089.1
scaffold-VXKB-2016122-Ipomoea_purpurea-leaf_stem_flower	1363	285.419	1.33127E-89	gi|312837057|dbj|BAJ34934.1|BTB and TAZ domain protein [Vitis hybrid cultivar]		BAJ34934.1
scaffold-VXKB-2016145-Ipomoea_purpurea-leaf_stem_flower	976	217.624	2.74916E-95	gi|321456924|gb|EFX68021.1|hypothetical protein DAPPUDRAFT_260731 [Daphnia pulex]	GO:0006508,GO:0005737,GO:0019538,GO:0008235,GO:0004177,GO:0030145,GO:0005622	EFX68021.1
scaffold-VXKB-2016145-Ipomoea_purpurea-leaf_stem_flower	976	193.356	9.19567E-91	gi|291239563|ref|XP_002739693.1|PREDICTED: CG6372-like [Saccoglossus kowalevskii]		XP_002739693.1
scaffold-VXKB-2016145-Ipomoea_purpurea-leaf_stem_flower	976	208.379	8.7246E-89	gi|170033010|ref|XP_001844372.1|leucine aminopeptidase [Culex quinquefasciatus]	GO:0006508,GO:0005737,GO:0019538,GO:0008235,GO:0004177,GO:0030145,GO:0005622	XP_001844372.1,EDS36869.1
scaffold-VXKB-2016145-Ipomoea_purpurea-leaf_stem_flower	976	209.149	1.5649E-88	gi|312384230|gb|EFR29000.1|hypothetical protein AND_02381 [Anopheles darlingi]	GO:0005737,GO:0008270,GO:0008235,GO:0006508,GO:0005622,GO:0019538,GO:0046872,GO:0030145,GO:0004177	EFR29000.1
scaffold-VXKB-2016145-Ipomoea_purpurea-leaf_stem_flower	976	216.853	1.35182E-87	gi|198438513|ref|XP_002131568.1|PREDICTED: similar to leucine aminopeptidase 3 [Ciona intestinalis]		XP_002131568.1
scaffold-VXKB-2016145-Ipomoea_purpurea-leaf_stem_flower	976	208.379	5.78548E-87	gi|339243555|ref|XP_003377703.1|aminopeptidase A/I [Trichinella spiralis]	GO:0006508,GO:0005737,GO:0019538,GO:0008235,GO:0004177,GO:0030145,GO:0005622	XP_003377703.1,EFV57052.1
scaffold-VXKB-2016145-Ipomoea_purpurea-leaf_stem_flower	976	196.438	1.11468E-86	gi|156356176|ref|XP_001623805.1|predicted protein [Nematostella vectensis]	GO:0006508,GO:0005737,GO:0019538,GO:0008235,GO:0004177,GO:0030145,GO:0005622	XP_001623805.1,EDO31705.1
scaffold-VXKB-2016145-Ipomoea_purpurea-leaf_stem_flower	976	195.667	4.87466E-84	gi|242021291|ref|XP_002431078.1|Cytosol aminopeptidase, putative [Pediculus humanus corporis]	GO:0006508,GO:0005737,GO:0019538,GO:0016787,GO:0008235,GO:0004177,GO:0030145,GO:0005622	XP_002431078.1,EEB18340.1
scaffold-VXKB-2016145-Ipomoea_purpurea-leaf_stem_flower	976	202.986	1.94947E-83	gi|193669054|ref|XP_001948261.1|PREDICTED: cytosol aminopeptidase-like [Acyrthosiphon pisum]		XP_001948261.1
scaffold-VXKB-2016145-Ipomoea_purpurea-leaf_stem_flower	976	188.734	8.91508E-83	gi|395841484|ref|XP_003793565.1|PREDICTED: cytosol aminopeptidase [Otolemur garnettii]	GO:0006508,GO:0005737,GO:0019538,GO:0008235,GO:0004177,GO:0030145,GO:0005622	XP_003793565.1
scaffold-VXKB-2016145-Ipomoea_purpurea-leaf_stem_flower	976	199.904	1.76718E-80	gi|328770316|gb|EGF80358.1|hypothetical protein BATDEDRAFT_36951 [Batrachochytrium dendrobatidis JAM81]	GO:0006508,GO:0005737,GO:0019538,GO:0008235,GO:0004177,GO:0030145,GO:0005622	EGF80358.1
scaffold-VXKB-2016145-Ipomoea_purpurea-leaf_stem_flower	976	193.356	1.34021E-76	gi|313225917|emb|CBY21060.1|unnamed protein product [Oikopleura dioica]	GO:0006508,GO:0005737,GO:0019538,GO:0008235,GO:0004177,GO:0030145,GO:0005622	CBY21060.1,CBY42550.1
scaffold-VXKB-2016145-Ipomoea_purpurea-leaf_stem_flower	976	185.267	2.99701E-76	gi|66814716|ref|XP_641537.1|leucine aminopeptidase [Dictyostelium discoideum AX4]		XP_641537.1,Q5V9F0.1,AAT92029.1,EAL67576.1
scaffold-VXKB-2016145-Ipomoea_purpurea-leaf_stem_flower	976	182.185	5.7785E-76	gi|313238957|emb|CBY13945.1|unnamed protein product [Oikopleura dioica]	GO:0006508,GO:0005737,GO:0019538,GO:0008235,GO:0004177,GO:0030145,GO:0005622	CBY13945.1
scaffold-VXKB-2016145-Ipomoea_purpurea-leaf_stem_flower	976	208.764	8.05215E-76	gi|302673301|ref|XP_003026337.1|hypothetical protein SCHCODRAFT_71209 [Schizophyllum commune H4-8]	GO:0006508,GO:0005737,GO:0019538,GO:0008235,GO:0004177,GO:0030145,GO:0005622	XP_003026337.1,EFI91434.1
scaffold-VXKB-2016145-Ipomoea_purpurea-leaf_stem_flower	976	205.682	1.26614E-74	gi|164660024|ref|XP_001731135.1|hypothetical protein MGL_1318 [Malassezia globosa CBS 7966]	GO:0006508,GO:0005737,GO:0019538,GO:0008235,GO:0004177,GO:0030145,GO:0005622	XP_001731135.1,EDP43921.1
scaffold-VXKB-2016145-Ipomoea_purpurea-leaf_stem_flower	976	202.216	2.34203E-74	gi|393244800|gb|EJD52311.1|hypothetical protein AURDEDRAFT_158038 [Auricularia delicata TFB-10046 SS5]		EJD52311.1
scaffold-VXKB-2016145-Ipomoea_purpurea-leaf_stem_flower	976	193.741	1.08947E-73	gi|384490764|gb|EIE81986.1|hypothetical protein RO3G_06691 [Rhizopus delemar RA 99-880]	GO:0006508,GO:0005737,GO:0019538,GO:0008235,GO:0004177,GO:0030145,GO:0005622	EIE81986.1
scaffold-VXKB-2016145-Ipomoea_purpurea-leaf_stem_flower	976	180.259	1.74451E-73	gi|242021393|ref|XP_002431129.1|Cytosol aminopeptidase, putative [Pediculus humanus corporis]	GO:0006508,GO:0005737,GO:0019538,GO:0016787,GO:0008235,GO:0004177,GO:0030145,GO:0005622	XP_002431129.1,EEB18391.1
scaffold-VXKB-2016145-Ipomoea_purpurea-leaf_stem_flower	976	204.527	2.37286E-73	gi|449550242|gb|EMD41206.1|hypothetical protein CERSUDRAFT_78882 [Ceriporiopsis subvermispora B]		EMD41206.1
scaffold-VXKB-2016157-Ipomoea_purpurea-leaf_stem_flower	1435	371.318	1.12609E-138	gi|356565325|ref|XP_003550892.1|PREDICTED: MATE efflux family protein DTX1-like [Glycine max]		XP_003550892.1
scaffold-VXKB-2016157-Ipomoea_purpurea-leaf_stem_flower	1435	389.808	2.74293E-138	gi|224124916|ref|XP_002329845.1|predicted protein [Populus trichocarpa]	GO:0006855,GO:0016020,GO:0015238,GO:0055085,GO:0015297	XP_002329845.1,EEF08213.1
scaffold-VXKB-2016157-Ipomoea_purpurea-leaf_stem_flower	1435	407.527	6.15561E-137	gi|255537135|ref|XP_002509634.1|multidrug resistance pump, putative [Ricinus communis]	GO:0006855,GO:0016020,GO:0015238,GO:0055085,GO:0015297	XP_002509634.1,EEF51021.1
scaffold-VXKB-2016157-Ipomoea_purpurea-leaf_stem_flower	1435	396.741	3.59228E-136	gi|224074731|ref|XP_002304444.1|predicted protein [Populus trichocarpa]	GO:0006855,GO:0016020,GO:0015238,GO:0055085,GO:0015297	XP_002304444.1,EEE79423.1
scaffold-VXKB-2016157-Ipomoea_purpurea-leaf_stem_flower	1435	362.073	2.60037E-135	gi|357481861|ref|XP_003611216.1|Multidrug and toxin extrusion protein [Medicago truncatula]	GO:0006855,GO:0016020,GO:0015238,GO:0055085,GO:0015297	XP_003611216.1,AES94174.1
scaffold-VXKB-2016157-Ipomoea_purpurea-leaf_stem_flower	1435	387.111	5.77912E-135	gi|356495629|ref|XP_003516677.1|PREDICTED: MATE efflux family protein DTX1-like [Glycine max]	GO:0006855,GO:0016020,GO:0015238,GO:0055085,GO:0015297	XP_003516677.1
scaffold-VXKB-2016157-Ipomoea_purpurea-leaf_stem_flower	1435	401.364	1.4221E-131	gi|449459742|ref|XP_004147605.1|PREDICTED: MATE efflux family protein LAL5-like [Cucumis sativus]		XP_004147605.1,XP_004167204.1
scaffold-VXKB-2016157-Ipomoea_purpurea-leaf_stem_flower	1435	364.77	1.70536E-128	gi|356513711|ref|XP_003525554.1|PREDICTED: MATE efflux family protein DTX1-like [Glycine max]		XP_003525554.1
scaffold-VXKB-2016157-Ipomoea_purpurea-leaf_stem_flower	1435	345.895	9.23051E-128	gi|15235794|ref|NP_194010.1|mate efflux domain-containing protein [Arabidopsis thaliana]	GO:0006855,GO:0015238,GO:0016020,GO:0055085,GO:0015297,GO:0005886,GO:0005215	NP_194010.1,CAA16564.1,CAB79234.1,AAO22621.1,AEE84658.1
scaffold-VXKB-2016157-Ipomoea_purpurea-leaf_stem_flower	1435	340.887	1.26785E-126	gi|297799730|ref|XP_002867749.1|mate efflux family protein [Arabidopsis lyrata subsp. lyrata]	GO:0006855,GO:0016020,GO:0015238,GO:0055085,GO:0015297	XP_002867749.1,EFH44008.1
scaffold-VXKB-2016157-Ipomoea_purpurea-leaf_stem_flower	1435	381.719	1.19766E-125	gi|359474065|ref|XP_002274870.2|PREDICTED: MATE efflux family protein DTX1-like [Vitis vinifera]		XP_002274870.2
scaffold-VXKB-2016157-Ipomoea_purpurea-leaf_stem_flower	1435	375.941	1.26186E-123	gi|147842979|emb|CAN82072.1|hypothetical protein VITISV_016012 [Vitis vinifera]	GO:0006855,GO:0016020,GO:0015238,GO:0055085,GO:0015297	CAN82072.1
scaffold-VXKB-2016157-Ipomoea_purpurea-leaf_stem_flower	1435	332.028	1.33053E-120	gi|115456727|ref|NP_001051964.1|Os03g0858800 [Oryza sativa Japonica Group]	GO:0006855,GO:0015238,GO:0016020,GO:0055085,GO:0015297	NP_001051964.1,AAP21388.1,AAP44738.1,ABG00005.1,BAF13878.1,EAZ29374.1
scaffold-VXKB-2016157-Ipomoea_purpurea-leaf_stem_flower	1435	332.028	1.54537E-120	gi|125546530|gb|EAY92669.1|hypothetical protein OsI_14421 [Oryza sativa Indica Group]	GO:0006855,GO:0015238,GO:0016020,GO:0055085,GO:0015297	EAY92669.1
scaffold-VXKB-2016157-Ipomoea_purpurea-leaf_stem_flower	1435	283.108	1.42496E-100	gi|357114633|ref|XP_003559103.1|PREDICTED: MATE efflux family protein 9-like [Brachypodium distachyon]		XP_003559103.1
scaffold-VXKB-2016157-Ipomoea_purpurea-leaf_stem_flower	1435	301.212	1.77948E-92	gi|326501218|dbj|BAJ98840.1|predicted protein [Hordeum vulgare subsp. vulgare]	GO:0006855,GO:0016020,GO:0015238,GO:0055085,GO:0015297	BAJ98840.1
scaffold-VXKB-2016157-Ipomoea_purpurea-leaf_stem_flower	1435	285.804	6.37448E-87	gi|242032155|ref|XP_002463472.1|hypothetical protein SORBIDRAFT_01g000440 [Sorghum bicolor]	GO:0006855,GO:0016020,GO:0015238,GO:0055085,GO:0015297	XP_002463472.1,EER90470.1
scaffold-VXKB-2016157-Ipomoea_purpurea-leaf_stem_flower	1435	271.937	1.39682E-81	gi|226494534|ref|NP_001150832.1|antiporter/ drug transporter/ transporter [Zea mays]	GO:0006855,GO:0016020,GO:0015238,GO:0055085,GO:0015297	NP_001150832.1,ACG40587.1
scaffold-VXKB-2016157-Ipomoea_purpurea-leaf_stem_flower	1435	263.077	9.82028E-78	gi|414874040|tpg|DAA52597.1|TPA: putative MATE efflux family protein [Zea mays]		DAA52597.1
scaffold-VXKB-2016157-Ipomoea_purpurea-leaf_stem_flower	1435	214.157	2.27698E-67	gi|357481725|ref|XP_003611148.1|Multidrug and toxin extrusion protein [Medicago truncatula]	GO:0006855,GO:0016020,GO:0015238,GO:0055085,GO:0015297	XP_003611148.1,AES94106.1
scaffold-VXKB-2016217-Ipomoea_purpurea-leaf_stem_flower	2161	572.007	0.0	gi|6682869|dbj|BAA88921.1|sigma factor [Nicotiana tabacum]	GO:0006355,GO:0006352,GO:0016987,GO:0003700,GO:0003677	BAA88921.1
scaffold-VXKB-2016217-Ipomoea_purpurea-leaf_stem_flower	2161	568.155	0.0	gi|6682871|dbj|BAA88922.1|sigma factor [Nicotiana tabacum]	GO:0006355,GO:0006352,GO:0016987,GO:0003700,GO:0003677	BAA88922.1
scaffold-VXKB-2016217-Ipomoea_purpurea-leaf_stem_flower	2161	550.821	0.0	gi|255566078|ref|XP_002524027.1|RNA polymerase sigma factor rpoD, putative [Ricinus communis]	GO:0006355,GO:0006352,GO:0016987,GO:0003700,GO:0003677	XP_002524027.1,EEF38395.1
scaffold-VXKB-2016217-Ipomoea_purpurea-leaf_stem_flower	2161	536.954	0.0	gi|224146103|ref|XP_002325882.1|predicted protein [Populus trichocarpa]	GO:0003700,GO:0003677,GO:0009416,GO:0006355,GO:0016987,GO:0006352,GO:0003899,GO:0009507,GO:0009536	XP_002325882.1,EEF00264.1
scaffold-VXKB-2016217-Ipomoea_purpurea-leaf_stem_flower	2161	536.569	1.11943E-180	gi|449468291|ref|XP_004151855.1|PREDICTED: RNA polymerase sigma factor sigA-like [Cucumis sativus]		XP_004151855.1,XP_004164521.1
scaffold-VXKB-2016217-Ipomoea_purpurea-leaf_stem_flower	2161	535.028	3.49787E-180	gi|359489968|ref|XP_002264964.2|PREDICTED: RNA polymerase sigma-B factor-like isoform 2 [Vitis vinifera]		XP_002264964.2
scaffold-VXKB-2016217-Ipomoea_purpurea-leaf_stem_flower	2161	535.798	1.24553E-179	gi|297737220|emb|CBI26421.3|unnamed protein product [Vitis vinifera]		CBI26421.3
scaffold-VXKB-2016217-Ipomoea_purpurea-leaf_stem_flower	2161	519.62	3.92757E-174	gi|356531599|ref|XP_003534364.1|PREDICTED: RNA polymerase sigma factor rpoD-like [Glycine max]	GO:0006355,GO:0006352,GO:0016987,GO:0003700,GO:0003677	XP_003534364.1
scaffold-VXKB-2016217-Ipomoea_purpurea-leaf_stem_flower	2161	516.153	7.97171E-173	gi|224124068|ref|XP_002319237.1|predicted protein [Populus trichocarpa]	GO:0003700,GO:0003677,GO:0009416,GO:0006355,GO:0016987,GO:0006352,GO:0003899,GO:0009507,GO:0009536	XP_002319237.1,EEE95160.1
scaffold-VXKB-2016217-Ipomoea_purpurea-leaf_stem_flower	2161	515.768	1.42176E-172	gi|356543070|ref|XP_003539986.1|PREDICTED: RNA polymerase sigma factor rpoD-like [Glycine max]	GO:0006355,GO:0006352,GO:0016987,GO:0003700,GO:0003677	XP_003539986.1
scaffold-VXKB-2016217-Ipomoea_purpurea-leaf_stem_flower	2161	506.908	1.80146E-169	gi|2706544|emb|CAA75859.1|Sig1 [Sinapis alba]	GO:0006355,GO:0006352,GO:0016987,GO:0003700,GO:0003677	CAA75859.1
scaffold-VXKB-2016217-Ipomoea_purpurea-leaf_stem_flower	2161	503.056	1.25337E-167	gi|2565297|gb|AAB81958.1|RNA polymerase sigma subunit 1 [Arabidopsis thaliana]		AAB81958.1
scaffold-VXKB-2016217-Ipomoea_purpurea-leaf_stem_flower	2161	502.286	2.22425E-167	gi|297837779|ref|XP_002886771.1|RNA polymerase sigma subunit 1 [Arabidopsis lyrata subsp. lyrata]	GO:0006355,GO:0006352,GO:0016987,GO:0003700,GO:0003677	XP_002886771.1,EFH63030.1
scaffold-VXKB-2016217-Ipomoea_purpurea-leaf_stem_flower	2161	501.13	5.73286E-167	gi|2385344|emb|CAA74896.1|sigma factorB [Arabidopsis thaliana]		CAA74896.1
scaffold-VXKB-2016217-Ipomoea_purpurea-leaf_stem_flower	2161	501.13	6.54154E-167	gi|15217767|ref|NP_176666.1|sigma factor A [Arabidopsis thaliana]	GO:0010218,GO:0009750,GO:0009507,GO:0003677,GO:0016987,GO:0010027,GO:0006355,GO:0009658,GO:0006352,GO:0016117,GO:0009902,GO:0006833,GO:0003700,GO:0009651,GO:0071482,GO:2001141,GO:0010114,GO:0006399,GO:0006364,GO:0009637,GO:0019288,GO:0071461,GO:0003899,GO:0005515,GO:0006098,GO:0001053,GO:0034660,GO:0080005	NP_176666.1,O24629.1,AAD38260.1,AAB69384.1,BAA22421.1,CAA74640.1,BAA82448.1,AAL32604.1,AAM13305.1,BAH19492.1,AEE34298.1
scaffold-VXKB-2016217-Ipomoea_purpurea-leaf_stem_flower	2161	500.745	1.13465E-166	gi|2398851|dbj|BAA22214.1|plastid RNA polymerase sigma-subunit [Arabidopsis thaliana]		BAA22214.1
scaffold-VXKB-2016217-Ipomoea_purpurea-leaf_stem_flower	2161	499.204	3.60278E-166	gi|11762220|gb|AAG40388.1|AF325036_1At1g64860 [Arabidopsis thaliana]		AAG40388.1
scaffold-VXKB-2016217-Ipomoea_purpurea-leaf_stem_flower	2161	448.358	2.1362E-146	gi|334183639|ref|NP_001185314.1|sigma factor A [Arabidopsis thaliana]	GO:0010218,GO:0009750,GO:0009507,GO:0003677,GO:0016987,GO:0010027,GO:0006355,GO:0009658,GO:0006352,GO:0016117,GO:0009902,GO:0006833,GO:0003700,GO:0009651,GO:0071482,GO:2001141,GO:0010114,GO:0006399,GO:0006364,GO:0009637,GO:0019288,GO:0071461,GO:0003899,GO:0005515,GO:0006098,GO:0001053,GO:0034660,GO:0080005	NP_001185314.1,AEE34299.1
scaffold-VXKB-2016217-Ipomoea_purpurea-leaf_stem_flower	2161	419.468	1.55364E-137	gi|37806471|dbj|BAC99906.1|putative plastid RNA polymerase sigma factor [Oryza sativa Japonica Group]	GO:0006355,GO:0005739,GO:0006352,GO:0009507,GO:0016987,GO:0003700,GO:0003677	BAC99906.1
scaffold-VXKB-2016217-Ipomoea_purpurea-leaf_stem_flower	2161	425.631	1.66219E-137	gi|242078297|ref|XP_002443917.1|hypothetical protein SORBIDRAFT_07g004340 [Sorghum bicolor]	GO:0003700,GO:0003677,GO:0009416,GO:0006355,GO:0016987,GO:0006352,GO:0003899,GO:0009507,GO:0009536	XP_002443917.1,EES13412.1
scaffold-VXKB-2016663-Ipomoea_purpurea-leaf_stem_flower	1214	119.783	2.07576E-29	gi|149390615|gb|ABR25325.1|copper amine oxidase domain containing protein [Oryza sativa Indica Group]	GO:0009308,GO:0055114,GO:0048038,GO:0008131,GO:0005773,GO:0005507	ABR25325.1
scaffold-VXKB-2016663-Ipomoea_purpurea-leaf_stem_flower	1214	117.857	2.47747E-28	gi|326528357|dbj|BAJ93360.1|predicted protein [Hordeum vulgare subsp. vulgare]	GO:0009308,GO:0055114,GO:0048038,GO:0008131,GO:0005507	BAJ93360.1
scaffold-VXKB-2016663-Ipomoea_purpurea-leaf_stem_flower	1214	126.331	2.68884E-28	gi|255537059|ref|XP_002509596.1|Amine oxidase [copper-containing] precursor, putative [Ricinus communis]	GO:0046872,GO:0009308,GO:0055114,GO:0048038,GO:0008131,GO:0016491,GO:0005507	XP_002509596.1,EEF50983.1
scaffold-VXKB-2016663-Ipomoea_purpurea-leaf_stem_flower	1214	116.701	2.72668E-28	gi|296084787|emb|CBI25930.3|unnamed protein product [Vitis vinifera]		CBI25930.3
scaffold-VXKB-2016663-Ipomoea_purpurea-leaf_stem_flower	1214	125.176	2.89673E-28	gi|224124968|ref|XP_002329858.1|predicted protein [Populus trichocarpa]	GO:0046872,GO:0009308,GO:0055114,GO:0048038,GO:0008131,GO:0016491,GO:0005773,GO:0005507	XP_002329858.1,EEF08226.1
scaffold-VXKB-2016663-Ipomoea_purpurea-leaf_stem_flower	1214	121.709	9.57176E-28	gi|215713559|dbj|BAG94696.1|unnamed protein product [Oryza sativa Japonica Group]	GO:0009308,GO:0055114,GO:0048038,GO:0008131,GO:0005773,GO:0005507	BAG94696.1
scaffold-VXKB-2016663-Ipomoea_purpurea-leaf_stem_flower	1214	120.168	1.0429E-27	gi|15234489|ref|NP_192965.1|copper amine oxidase family protein [Arabidopsis thaliana]	GO:0009308,GO:0055114,GO:0048038,GO:0008131,GO:0005507,GO:0005575,GO:0005634	NP_192965.1,CAB45975.1,CAB78271.1,AEE83110.1
scaffold-VXKB-2016663-Ipomoea_purpurea-leaf_stem_flower	1214	123.25	2.24028E-27	gi|449459688|ref|XP_004147578.1|PREDICTED: primary amine oxidase-like [Cucumis sativus]		XP_004147578.1,XP_004162659.1
scaffold-VXKB-2016663-Ipomoea_purpurea-leaf_stem_flower	1214	115.546	3.04041E-27	gi|401891215|gb|AET97662.2|copper amine oxidase [Camellia sinensis]		AET97662.2
scaffold-VXKB-2016663-Ipomoea_purpurea-leaf_stem_flower	1214	121.324	4.03195E-27	gi|59668406|emb|CAI39243.1|copper-containing amine oxidase [Solanum lycopersicum]	GO:0046872,GO:0009308,GO:0055114,GO:0048038,GO:0008131,GO:0016491,GO:0005507	CAI39243.1
scaffold-VXKB-2016663-Ipomoea_purpurea-leaf_stem_flower	1214	111.309	5.30876E-27	gi|361066425|gb|AEW07524.1|Pinus taeda anonymous locus 0_3937_01 genomic sequence	GO:0009308,GO:0055114,GO:0048038,GO:0008131,GO:0005507	AEW07524.1
scaffold-VXKB-2016663-Ipomoea_purpurea-leaf_stem_flower	1214	120.168	7.18398E-27	gi|24417334|gb|AAN60277.1|unknown [Arabidopsis thaliana]		AAN60277.1
scaffold-VXKB-2016663-Ipomoea_purpurea-leaf_stem_flower	1214	121.709	7.91683E-27	gi|297602331|ref|NP_001052338.2|Os04g0269600 [Oryza sativa Japonica Group]	GO:0009308,GO:0055114,GO:0048038,GO:0008131,GO:0016023,GO:0005773,GO:0005507	NP_001052338.2,CAD39884.2,BAF14252.2
scaffold-VXKB-2016663-Ipomoea_purpurea-leaf_stem_flower	1214	110.923	8.78114E-27	gi|383154512|gb|AFG59394.1|Pinus taeda anonymous locus 0_3937_01 genomic sequence	GO:0009308,GO:0055114,GO:0048038,GO:0008131,GO:0005507	AFG59394.1,AFG59395.1,AFG59396.1,AFG59397.1,AFG59398.1,AFG59399.1,AFG59400.1,AFG59401.1
scaffold-VXKB-2016663-Ipomoea_purpurea-leaf_stem_flower	1214	121.324	9.31518E-27	gi|222628505|gb|EEE60637.1|hypothetical protein OsJ_14075 [Oryza sativa Japonica Group]	GO:0009308,GO:0055114,GO:0048038,GO:0008131,GO:0016023,GO:0005773,GO:0005507	EEE60637.1
scaffold-VXKB-2016663-Ipomoea_purpurea-leaf_stem_flower	1214	121.709	9.85394E-27	gi|218194476|gb|EEC76903.1|hypothetical protein OsI_15134 [Oryza sativa Indica Group]	GO:0009308,GO:0055114,GO:0048038,GO:0008131,GO:0016023,GO:0005773,GO:0005507	EEC76903.1
scaffold-VXKB-2016663-Ipomoea_purpurea-leaf_stem_flower	1214	120.939	1.19386E-26	gi|297742612|emb|CBI34761.3|unnamed protein product [Vitis vinifera]		CBI34761.3
scaffold-VXKB-2016663-Ipomoea_purpurea-leaf_stem_flower	1214	120.939	1.64499E-26	gi|225426753|ref|XP_002275872.1|PREDICTED: primary amine oxidase [Vitis vinifera]	GO:0046872,GO:0009308,GO:0055114,GO:0048038,GO:0008131,GO:0016491,GO:0005773,GO:0005507	XP_002275872.1
scaffold-VXKB-2016663-Ipomoea_purpurea-leaf_stem_flower	1214	120.553	2.09229E-26	gi|356557184|ref|XP_003546898.1|PREDICTED: primary amine oxidase-like [Glycine max]	GO:0009308,GO:0055114,GO:0048038,GO:0008131,GO:0005507	XP_003546898.1
scaffold-VXKB-2016663-Ipomoea_purpurea-leaf_stem_flower	1214	119.783	3.13555E-26	gi|356534598|ref|XP_003535840.1|PREDICTED: primary amine oxidase-like [Glycine max]		XP_003535840.1
scaffold-VXKB-2016813-Ipomoea_purpurea-leaf_stem_flower	1894	357.451	4.73325E-134	gi|225429414|ref|XP_002275831.1|PREDICTED: RNA polymerase sigma factor rpoD [Vitis vinifera]	GO:0006355,GO:0006352,GO:0009507,GO:0016987,GO:0003700,GO:0003677	XP_002275831.1,CBI20603.3
scaffold-VXKB-2016813-Ipomoea_purpurea-leaf_stem_flower	1894	357.836	4.65651E-128	gi|147865632|emb|CAN83254.1|hypothetical protein VITISV_036980 [Vitis vinifera]	GO:0006355,GO:0006352,GO:0009507,GO:0016987,GO:0003700,GO:0003677	CAN83254.1
scaffold-VXKB-2016813-Ipomoea_purpurea-leaf_stem_flower	1894	327.02	3.09028E-113	gi|224088962|ref|XP_002308586.1|predicted protein [Populus trichocarpa]	GO:0006355,GO:0006352,GO:0016987,GO:0003700,GO:0003677	XP_002308586.1,EEE92109.1
scaffold-VXKB-2016813-Ipomoea_purpurea-leaf_stem_flower	1894	356.681	2.87509E-111	gi|255550882|ref|XP_002516489.1|RNA polymerase sigma factor rpoD, putative [Ricinus communis]	GO:0006355,GO:0006352,GO:0016987,GO:0003700,GO:0003677	XP_002516489.1,EEF45830.1
scaffold-VXKB-2016813-Ipomoea_purpurea-leaf_stem_flower	1894	354.755	1.89496E-110	gi|2398853|dbj|BAA22215.1|plastid RNA polymerase sigma-subunit [Arabidopsis thaliana]		BAA22215.1
scaffold-VXKB-2016813-Ipomoea_purpurea-leaf_stem_flower	1894	352.829	9.05298E-110	gi|297820128|ref|XP_002877947.1|predicted protein [Arabidopsis lyrata subsp. lyrata]	GO:0006355,GO:0006352,GO:0016987,GO:0003700,GO:0003677	XP_002877947.1,EFH54206.1
scaffold-VXKB-2016813-Ipomoea_purpurea-leaf_stem_flower	1894	352.443	1.69361E-109	gi|15232364|ref|NP_190960.1|RNApolymerase sigma-subunit C [Arabidopsis thaliana]	GO:2001141,GO:0003700,GO:0003677,GO:0001053,GO:0019685,GO:0071482,GO:0006355,GO:0016987,GO:0006352,GO:0003899,GO:0009507	NP_190960.1,O24621.1,AAB69386.1,BAA22530.1,BAA82450.1,CAB88354.1,ABO38775.1,AEE79159.1
scaffold-VXKB-2016813-Ipomoea_purpurea-leaf_stem_flower	1894	340.117	1.45061E-108	gi|22135904|gb|AAM91534.1|sigma factor SigC [Arabidopsis thaliana]		AAM91534.1
scaffold-VXKB-2016813-Ipomoea_purpurea-leaf_stem_flower	1894	342.813	5.8103E-106	gi|312281919|dbj|BAJ33825.1|unnamed protein product [Thellungiella halophila]	GO:0006355,GO:0006352,GO:0016987,GO:0003700,GO:0003677	BAJ33825.1
scaffold-VXKB-2016813-Ipomoea_purpurea-leaf_stem_flower	1894	340.887	2.26561E-105	gi|39840783|emb|CAD20832.1|sigma factor [Spinacia oleracea]	GO:0006355,GO:0006352,GO:0016987,GO:0003700,GO:0003677	CAD20832.1
scaffold-VXKB-2016813-Ipomoea_purpurea-leaf_stem_flower	1894	340.117	6.26042E-105	gi|7363220|emb|CAB83107.1|sigma factor 3 [Sinapis alba]	GO:0009536,GO:0006355,GO:0006352,GO:0009507,GO:0016987,GO:0003700,GO:0003677	CAB83107.1
scaffold-VXKB-2016813-Ipomoea_purpurea-leaf_stem_flower	1894	300.056	9.41949E-102	gi|357436347|ref|XP_003588449.1|RNA polymerase sigma-B factor [Medicago truncatula]	GO:0006355,GO:0006352,GO:0016987,GO:0003700,GO:0003677	XP_003588449.1,AES58700.1
scaffold-VXKB-2016813-Ipomoea_purpurea-leaf_stem_flower	1894	324.324	5.03019E-99	gi|356565804|ref|XP_003551127.1|PREDICTED: RNA polymerase sigma factor rpoD-like [Glycine max]	GO:0006355,GO:0006352,GO:0016987,GO:0003700,GO:0003677	XP_003551127.1
scaffold-VXKB-2016813-Ipomoea_purpurea-leaf_stem_flower	1894	293.508	3.45178E-87	gi|449461399|ref|XP_004148429.1|PREDICTED: RNA polymerase sigma factor sigC-like [Cucumis sativus]		XP_004148429.1,XP_004162982.1
scaffold-VXKB-2016813-Ipomoea_purpurea-leaf_stem_flower	1894	221.861	8.13535E-59	gi|357128317|ref|XP_003565820.1|PREDICTED: uncharacterized protein LOC100824063 [Brachypodium distachyon]		XP_003565820.1
scaffold-VXKB-2016813-Ipomoea_purpurea-leaf_stem_flower	1894	213.772	1.22788E-57	gi|218197356|gb|EEC79783.1|hypothetical protein OsI_21197 [Oryza sativa Indica Group]	GO:0006355,GO:0009536,GO:0006352,GO:0016987,GO:0003700,GO:0003677	EEC79783.1
scaffold-VXKB-2016813-Ipomoea_purpurea-leaf_stem_flower	1894	212.616	5.36719E-56	gi|49328110|gb|AAT58808.1|hypothetical protein [Oryza sativa Japonica Group]	GO:0006355,GO:0009536,GO:0006352,GO:0016987,GO:0003700,GO:0003677	AAT58808.1
scaffold-VXKB-2016813-Ipomoea_purpurea-leaf_stem_flower	1894	211.075	2.51727E-55	gi|47777365|gb|AAT37999.1|putative RNA polymerase sigma factor [Oryza sativa Japonica Group]	GO:0006355,GO:0006352,GO:0016021,GO:0016987,GO:0003700,GO:0003677	AAT37999.1
scaffold-VXKB-2016813-Ipomoea_purpurea-leaf_stem_flower	1894	211.46	4.16782E-55	gi|222632746|gb|EEE64878.1|hypothetical protein OsJ_19735 [Oryza sativa Japonica Group]	GO:0006355,GO:0006352,GO:0016021,GO:0016987,GO:0003700,GO:0003677	EEE64878.1
scaffold-VXKB-2016813-Ipomoea_purpurea-leaf_stem_flower	1894	205.682	1.16176E-54	gi|26452898|dbj|BAC43527.1|putative plastid RNA polymerase sigma-subunit SIG1 [Arabidopsis thaliana]		BAC43527.1
scaffold-VXKB-2016854-Ipomoea_purpurea-leaf_stem_flower	2096	993.416	0.0	gi|10716129|dbj|BAB16380.1|Na+/H+ exchanger [Ipomoea nil]	GO:0015299,GO:0016021,GO:0015297,GO:0016020,GO:0006814,GO:0006812,GO:0006811,GO:0006810,GO:0006885,GO:0055085,GO:0015385	BAB16380.1,BAB16381.1,BAB60899.1
scaffold-VXKB-2016854-Ipomoea_purpurea-leaf_stem_flower	2096	984.171	0.0	gi|14488270|dbj|BAB60901.1|Na+/H+ exchanger [Ipomoea tricolor]	GO:0015299,GO:0016021,GO:0015297,GO:0016020,GO:0006814,GO:0006812,GO:0006811,GO:0006810,GO:0006885,GO:0055085,GO:0015385	BAB60901.1
scaffold-VXKB-2016854-Ipomoea_purpurea-leaf_stem_flower	2096	979.548	0.0	gi|154936966|dbj|BAF75378.1|Na+/H+ antioprter [Ipomoea tricolor]	GO:0015299,GO:0016021,GO:0015297,GO:0016020,GO:0006814,GO:0006812,GO:0006811,GO:0006810,GO:0006885,GO:0055085,GO:0015385	BAF75378.1
scaffold-VXKB-2016854-Ipomoea_purpurea-leaf_stem_flower	2096	761.14	0.0	gi|445066240|gb|AGE13941.1|vacuolar Na+/H+ antiporter [Pyrus betulifolia]		AGE13941.1
scaffold-VXKB-2016854-Ipomoea_purpurea-leaf_stem_flower	2096	760.37	0.0	gi|445066238|gb|AGE13940.1|vacuolar Na+/H+ antiporter [Pyrus betulifolia]		AGE13940.1,AGE13942.1
scaffold-VXKB-2016854-Ipomoea_purpurea-leaf_stem_flower	2096	759.985	0.0	gi|451774850|gb|AGF50178.1|vacuolar Na+/H+ antiporter [Rosa rugosa]		AGF50178.1
scaffold-VXKB-2016854-Ipomoea_purpurea-leaf_stem_flower	2096	759.985	0.0	gi|445066246|gb|AGE13944.1|vacuolar Na+/H+ antiporter [Pyrus x bretschneideri]		AGE13944.1
scaffold-VXKB-2016854-Ipomoea_purpurea-leaf_stem_flower	2096	758.829	0.0	gi|445066244|gb|AGE13943.1|vacuolar Na+/H+ antiporter [Pyrus ussuriensis]		AGE13943.1
scaffold-VXKB-2016854-Ipomoea_purpurea-leaf_stem_flower	2096	757.673	0.0	gi|62149411|dbj|BAD93487.1|vacuolar Na+/H+ antiporter [Rosa hybrid cultivar]	GO:0015299,GO:0016021,GO:0015297,GO:0016020,GO:0006814,GO:0006812,GO:0006811,GO:0006810,GO:0006885,GO:0055085,GO:0015385	BAD93487.1
scaffold-VXKB-2016854-Ipomoea_purpurea-leaf_stem_flower	2096	757.288	0.0	gi|66220146|gb|AAY43006.1|Na+/H+ antiporter [Glycine max]	GO:0015299,GO:0016021,GO:0015297,GO:0016020,GO:0006814,GO:0071436,GO:0006812,GO:0006811,GO:0015081,GO:0006810,GO:0006885,GO:0055085,GO:0015385	AAY43006.1
scaffold-VXKB-2016854-Ipomoea_purpurea-leaf_stem_flower	2096	752.281	0.0	gi|351727593|ref|NP_001237166.1|sodium/proton antiporter [Glycine max]	GO:0015299,GO:0016021,GO:0015297,GO:0016020,GO:0006814,GO:0071436,GO:0006812,GO:0006811,GO:0015081,GO:0006810,GO:0006885,GO:0055085,GO:0015385	NP_001237166.1,AAR27596.1
scaffold-VXKB-2016854-Ipomoea_purpurea-leaf_stem_flower	2096	749.199	0.0	gi|347327346|gb|AEO50758.1|vacuolar sodium proton antiporter [Vigna radiata]	GO:0015299,GO:0016021,GO:0015297,GO:0016020,GO:0006814,GO:0006812,GO:0006811,GO:0006810,GO:0006885,GO:0055085,GO:0015385	AEO50758.1
scaffold-VXKB-2016854-Ipomoea_purpurea-leaf_stem_flower	2096	749.584	0.0	gi|380706787|gb|AFD97541.1|vacuolar Na+/H+ antiporter (chloroplast) [Sesuvium portulacastrum]	GO:0015299,GO:0016021,GO:0015297,GO:0016020,GO:0006814,GO:0006812,GO:0006811,GO:0006810,GO:0006885,GO:0055085,GO:0015385,GO:0009507,GO:0009536	AFD97541.1
scaffold-VXKB-2016854-Ipomoea_purpurea-leaf_stem_flower	2096	748.814	0.0	gi|397559811|gb|AFO54606.1|vacuolar Na+/H+ antiporter [Malus zumi]		AFO54606.1
scaffold-VXKB-2016854-Ipomoea_purpurea-leaf_stem_flower	2096	748.814	0.0	gi|357973779|gb|AEO72079.2|vacuolar sodium proton antiporter [Vigna unguiculata]	GO:0015299,GO:0016021,GO:0015297,GO:0016020,GO:0006814,GO:0006812,GO:0006811,GO:0006810,GO:0006885,GO:0055085,GO:0015385	AEO72079.2
scaffold-VXKB-2016854-Ipomoea_purpurea-leaf_stem_flower	2096	748.429	0.0	gi|150247009|emb|CAN99589.1|vacuolar Na+/H+ antiporter [Mesembryanthemum crystallinum]	GO:0015299,GO:0016021,GO:0015297,GO:0016020,GO:0006814,GO:0006812,GO:0006811,GO:0006810,GO:0006885,GO:0055085,GO:0015385	CAN99589.1
scaffold-VXKB-2016854-Ipomoea_purpurea-leaf_stem_flower	2096	746.888	0.0	gi|224130824|ref|XP_002328385.1|sodium proton exchanger [Populus trichocarpa]	GO:0015299,GO:0016021,GO:0015297,GO:0016020,GO:0006814,GO:0005773,GO:0006812,GO:0010351,GO:0006811,GO:0006810,GO:0048366,GO:0006885,GO:0009651,GO:0055085,GO:0015385,GO:0005886	XP_002328385.1,EEE76465.1
scaffold-VXKB-2016854-Ipomoea_purpurea-leaf_stem_flower	2096	746.888	0.0	gi|301352773|gb|ADK74832.1|Na+/H+ antiporter [Arachis hypogaea]	GO:0015299,GO:0016021,GO:0015297,GO:0016020,GO:0006814,GO:0006812,GO:0006811,GO:0006810,GO:0006885,GO:0055085,GO:0015385	ADK74832.1
scaffold-VXKB-2016854-Ipomoea_purpurea-leaf_stem_flower	2096	746.888	0.0	gi|225432394|ref|XP_002277061.1|PREDICTED: sodium/hydrogen exchanger 2 [Vitis vinifera]	GO:0015299,GO:0016021,GO:0015297,GO:0016020,GO:0006814,GO:0006812,GO:0006811,GO:0006810,GO:0006885,GO:0055085,GO:0015385	XP_002277061.1,CAN61480.1,CBI26120.3
scaffold-VXKB-2016854-Ipomoea_purpurea-leaf_stem_flower	2096	745.347	0.0	gi|284518926|gb|ADB92598.1|vacuolar Na+/H+ antiporter [Malus x domestica]	GO:0015299,GO:0016021,GO:0015297,GO:0016020,GO:0006814,GO:0006812,GO:0006811,GO:0006810,GO:0006885,GO:0055085,GO:0015385	ADB92598.1
scaffold-VXKB-2016899-Ipomoea_purpurea-leaf_stem_flower	1799	630.172	0.0	gi|255556438|ref|XP_002519253.1|galactokinase, putative [Ricinus communis]	GO:0016740,GO:0046835,GO:0033858,GO:0016310,GO:0000166,GO:0005737,GO:0005524,GO:0016301,GO:0006012,GO:0016773,GO:0008152,GO:0004335	XP_002519253.1,EEF43117.1
scaffold-VXKB-2016899-Ipomoea_purpurea-leaf_stem_flower	1799	619.387	0.0	gi|225432012|ref|XP_002279647.1|PREDICTED: galactokinase [Vitis vinifera]		XP_002279647.1,CBI22858.3
scaffold-VXKB-2016899-Ipomoea_purpurea-leaf_stem_flower	1799	622.468	0.0	gi|356521747|ref|XP_003529513.1|PREDICTED: galactokinase-like [Glycine max]	GO:0016740,GO:0046835,GO:0016310,GO:0000166,GO:0005737,GO:0005524,GO:0016301,GO:0006012,GO:0016773,GO:0008152,GO:0004335	XP_003529513.1
scaffold-VXKB-2016899-Ipomoea_purpurea-leaf_stem_flower	1799	617.846	0.0	gi|356565073|ref|XP_003550769.1|PREDICTED: galactokinase-like [Glycine max]	GO:0016740,GO:0046835,GO:0016310,GO:0000166,GO:0005737,GO:0005524,GO:0016301,GO:0006012,GO:0016773,GO:0008152,GO:0004335	XP_003550769.1
scaffold-VXKB-2016899-Ipomoea_purpurea-leaf_stem_flower	1799	608.986	0.0	gi|209978716|gb|ACJ04703.1|galactokinase [Cucumis melo]	GO:0016740,GO:0046835,GO:0016310,GO:0000166,GO:0005737,GO:0005524,GO:0016301,GO:0006012,GO:0016773,GO:0008152,GO:0004335	ACJ04703.1
scaffold-VXKB-2016899-Ipomoea_purpurea-leaf_stem_flower	1799	610.142	0.0	gi|449516960|ref|XP_004165514.1|PREDICTED: galactokinase-like [Cucumis sativus]		XP_004165514.1
scaffold-VXKB-2016899-Ipomoea_purpurea-leaf_stem_flower	1799	618.231	0.0	gi|224108774|ref|XP_002314964.1|predicted protein [Populus trichocarpa]	GO:0016740,GO:0046835,GO:0016310,GO:0000166,GO:0005737,GO:0005524,GO:0016301,GO:0006012,GO:0016773,GO:0008152,GO:0004335	XP_002314964.1,EEF01135.1
scaffold-VXKB-2016899-Ipomoea_purpurea-leaf_stem_flower	1799	620.157	0.0	gi|224101523|ref|XP_002312315.1|predicted protein [Populus trichocarpa]	GO:0016740,GO:0046835,GO:0016310,GO:0000166,GO:0005737,GO:0005524,GO:0016301,GO:0006012,GO:0016773,GO:0008152,GO:0004335	XP_002312315.1,EEE89682.1
scaffold-VXKB-2016899-Ipomoea_purpurea-leaf_stem_flower	1799	619.387	0.0	gi|357479039|ref|XP_003609805.1|Galactokinase [Medicago truncatula]	GO:0016740,GO:0046835,GO:0016310,GO:0000166,GO:0005737,GO:0005524,GO:0016301,GO:0006012,GO:0016773,GO:0008152,GO:0004335	XP_003609805.1,AES92002.1
scaffold-VXKB-2016899-Ipomoea_purpurea-leaf_stem_flower	1799	610.142	0.0	gi|84468320|dbj|BAE71243.1|putative galactose kinase [Trifolium pratense]	GO:0016740,GO:0046835,GO:0016310,GO:0000166,GO:0005737,GO:0005524,GO:0016301,GO:0006012,GO:0016773,GO:0008152,GO:0004335	BAE71243.1
scaffold-VXKB-2016899-Ipomoea_purpurea-leaf_stem_flower	1799	609.757	0.0	gi|53747925|emb|CAF34022.1|galactokinase [Pisum sativum]	GO:0016740,GO:0046835,GO:0016310,GO:0000166,GO:0005737,GO:0005524,GO:0016301,GO:0006012,GO:0016773,GO:0008152,GO:0004335	CAF34022.1
scaffold-VXKB-2016899-Ipomoea_purpurea-leaf_stem_flower	1799	577.785	0.0	gi|2736186|gb|AAB94084.1|galactose kinase [Arabidopsis thaliana]		AAB94084.1
scaffold-VXKB-2016899-Ipomoea_purpurea-leaf_stem_flower	1799	578.17	0.0	gi|297833422|ref|XP_002884593.1|hypothetical protein ARALYDRAFT_896791 [Arabidopsis lyrata subsp. lyrata]	GO:0016740,GO:0046835,GO:0016310,GO:0000166,GO:0005737,GO:0005524,GO:0016301,GO:0006012,GO:0016773,GO:0008152,GO:0004335	XP_002884593.1,EFH60852.1
scaffold-VXKB-2016899-Ipomoea_purpurea-leaf_stem_flower	1799	577.015	0.0	gi|15230749|ref|NP_187310.1|Galactokinase [Arabidopsis thaliana]	GO:0046835,GO:0005737,GO:0005524,GO:0016301,GO:0006012,GO:0016773,GO:0008152,GO:0005829,GO:0004335	NP_187310.1,Q9SEE5.2,AAG51339.1,AAM97022.1,AAQ56817.1,AEE74417.1
scaffold-VXKB-2016899-Ipomoea_purpurea-leaf_stem_flower	1799	575.474	0.0	gi|6537164|gb|AAF15552.1|galactokinase GAL1 [Arabidopsis thaliana]		AAF15552.1
scaffold-VXKB-2016899-Ipomoea_purpurea-leaf_stem_flower	1799	588.186	0.0	gi|326488625|dbj|BAJ97924.1|predicted protein [Hordeum vulgare subsp. vulgare]	GO:0016740,GO:0046835,GO:0016310,GO:0000166,GO:0005737,GO:0005524,GO:0016301,GO:0006012,GO:0016773,GO:0008152,GO:0004335	BAJ97924.1,BAJ96112.1
scaffold-VXKB-2016899-Ipomoea_purpurea-leaf_stem_flower	1799	581.637	0.0	gi|242032379|ref|XP_002463584.1|hypothetical protein SORBIDRAFT_01g002480 [Sorghum bicolor]	GO:0016740,GO:0046835,GO:0016310,GO:0000166,GO:0005737,GO:0005524,GO:0016301,GO:0006012,GO:0016773,GO:0008152,GO:0004335	XP_002463584.1,EER90582.1
scaffold-VXKB-2016899-Ipomoea_purpurea-leaf_stem_flower	1799	610.912	0.0	gi|449466203|ref|XP_004150816.1|PREDICTED: galactokinase-like [Cucumis sativus]		XP_004150816.1
scaffold-VXKB-2016899-Ipomoea_purpurea-leaf_stem_flower	1799	579.326	0.0	gi|414873763|tpg|DAA52320.1|TPA: galactokinase [Zea mays]		DAA52320.1
scaffold-VXKB-2016899-Ipomoea_purpurea-leaf_stem_flower	1799	576.244	0.0	gi|226501334|ref|NP_001151320.1|LOC100284953 [Zea mays]	GO:0016740,GO:0046835,GO:0016310,GO:0000166,GO:0005737,GO:0005524,GO:0016301,GO:0006012,GO:0016773,GO:0008152,GO:0004335	NP_001151320.1,ACG42373.1
scaffold-VXKB-2017001-Ipomoea_purpurea-leaf_stem_flower	1900	798.119	0.0	gi|171854665|dbj|BAG16522.1|putative MATE family transporter [Capsicum chinense]	GO:0006855,GO:0016020,GO:0015238,GO:0055085,GO:0015297	BAG16522.1
scaffold-VXKB-2017001-Ipomoea_purpurea-leaf_stem_flower	1900	647.121	0.0	gi|225439162|ref|XP_002267923.1|PREDICTED: protein TRANSPARENT TESTA 12-like [Vitis vinifera]	GO:0006855,GO:0016020,GO:0015238,GO:0055085,GO:0015297	XP_002267923.1
scaffold-VXKB-2017001-Ipomoea_purpurea-leaf_stem_flower	1900	646.351	0.0	gi|255580252|ref|XP_002530956.1|multidrug resistance pump, putative [Ricinus communis]	GO:0006855,GO:0016020,GO:0015238,GO:0055085,GO:0015297	XP_002530956.1,EEF31428.1
scaffold-VXKB-2017001-Ipomoea_purpurea-leaf_stem_flower	1900	638.647	0.0	gi|359480947|ref|XP_002268350.2|PREDICTED: protein TRANSPARENT TESTA 12-like [Vitis vinifera]	GO:0006855,GO:0016020,GO:0015238,GO:0055085,GO:0015297	XP_002268350.2
scaffold-VXKB-2017001-Ipomoea_purpurea-leaf_stem_flower	1900	638.647	0.0	gi|296085880|emb|CBI31204.3|unnamed protein product [Vitis vinifera]		CBI31204.3
scaffold-VXKB-2017001-Ipomoea_purpurea-leaf_stem_flower	1900	631.328	0.0	gi|296085876|emb|CBI31200.3|unnamed protein product [Vitis vinifera]		CBI31200.3
scaffold-VXKB-2017001-Ipomoea_purpurea-leaf_stem_flower	1900	628.246	0.0	gi|224126041|ref|XP_002319741.1|predicted protein [Populus trichocarpa]	GO:0006855,GO:0016020,GO:0015238,GO:0055085,GO:0015297	XP_002319741.1,EEE95664.1
scaffold-VXKB-2017001-Ipomoea_purpurea-leaf_stem_flower	1900	628.246	0.0	gi|225439164|ref|XP_002268005.1|PREDICTED: protein TRANSPARENT TESTA 12-like [Vitis vinifera]		XP_002268005.1
scaffold-VXKB-2017001-Ipomoea_purpurea-leaf_stem_flower	1900	614.379	0.0	gi|224126049|ref|XP_002319743.1|predicted protein [Populus trichocarpa]	GO:0006855,GO:0016020,GO:0015238,GO:0055085,GO:0015297	XP_002319743.1,EEE95666.1
scaffold-VXKB-2017001-Ipomoea_purpurea-leaf_stem_flower	1900	599.356	0.0	gi|224126037|ref|XP_002319740.1|predicted protein [Populus trichocarpa]	GO:0006855,GO:0016020,GO:0015238,GO:0055085,GO:0015297	XP_002319740.1,EEE95663.1
scaffold-VXKB-2017001-Ipomoea_purpurea-leaf_stem_flower	1900	592.423	0.0	gi|225439159|ref|XP_002267881.1|PREDICTED: protein TRANSPARENT TESTA 12 [Vitis vinifera]		XP_002267881.1,CBI31196.3
scaffold-VXKB-2017001-Ipomoea_purpurea-leaf_stem_flower	1900	591.267	0.0	gi|224136936|ref|XP_002322453.1|predicted protein [Populus trichocarpa]	GO:0006855,GO:0016020,GO:0015238,GO:0055085,GO:0015297	XP_002322453.1,EEF06580.1
scaffold-VXKB-2017001-Ipomoea_purpurea-leaf_stem_flower	1900	591.267	0.0	gi|255580256|ref|XP_002530958.1|multidrug resistance pump, putative [Ricinus communis]	GO:0006855,GO:0016020,GO:0015238,GO:0055085,GO:0015297	XP_002530958.1,EEF31430.1
scaffold-VXKB-2017001-Ipomoea_purpurea-leaf_stem_flower	1900	571.622	0.0	gi|225439157|ref|XP_002267831.1|PREDICTED: protein TRANSPARENT TESTA 12-like [Vitis vinifera]		XP_002267831.1
scaffold-VXKB-2017001-Ipomoea_purpurea-leaf_stem_flower	1900	569.696	0.0	gi|224136940|ref|XP_002322454.1|predicted protein [Populus trichocarpa]	GO:0006855,GO:0016020,GO:0015238,GO:0055085,GO:0015297	XP_002322454.1,EEF06581.1
scaffold-VXKB-2017001-Ipomoea_purpurea-leaf_stem_flower	1900	569.311	0.0	gi|255580258|ref|XP_002530959.1|multidrug resistance pump, putative [Ricinus communis]	GO:0006855,GO:0016020,GO:0015238,GO:0055085,GO:0015297	XP_002530959.1,EEF31431.1
scaffold-VXKB-2017001-Ipomoea_purpurea-leaf_stem_flower	1900	564.303	0.0	gi|255580260|ref|XP_002530960.1|multidrug resistance pump, putative [Ricinus communis]	GO:0006855,GO:0016020,GO:0015238,GO:0055085,GO:0015297	XP_002530960.1,EEF31432.1
scaffold-VXKB-2017001-Ipomoea_purpurea-leaf_stem_flower	1900	558.14	0.0	gi|296085875|emb|CBI31199.3|unnamed protein product [Vitis vinifera]		CBI31199.3
scaffold-VXKB-2017001-Ipomoea_purpurea-leaf_stem_flower	1900	541.576	0.0	gi|359481002|ref|XP_003632554.1|PREDICTED: LOW QUALITY PROTEIN: protein TRANSPARENT TESTA 12-like [Vitis vinifera]		XP_003632554.1
scaffold-VXKB-2017001-Ipomoea_purpurea-leaf_stem_flower	1900	518.85	3.13849E-175	gi|356506178|ref|XP_003521864.1|PREDICTED: protein TRANSPARENT TESTA 12-like [Glycine max]		XP_003521864.1
scaffold-VXKB-2017042-Ipomoea_purpurea-leaf_stem_flower	1643	837.41	0.0	gi|171854665|dbj|BAG16522.1|putative MATE family transporter [Capsicum chinense]	GO:0006855,GO:0016020,GO:0015238,GO:0055085,GO:0015297	BAG16522.1
scaffold-VXKB-2017042-Ipomoea_purpurea-leaf_stem_flower	1643	688.723	0.0	gi|225439162|ref|XP_002267923.1|PREDICTED: protein TRANSPARENT TESTA 12-like [Vitis vinifera]	GO:0006855,GO:0016020,GO:0015238,GO:0055085,GO:0015297	XP_002267923.1
scaffold-VXKB-2017042-Ipomoea_purpurea-leaf_stem_flower	1643	662.144	0.0	gi|255580252|ref|XP_002530956.1|multidrug resistance pump, putative [Ricinus communis]	GO:0006855,GO:0016020,GO:0015238,GO:0055085,GO:0015297	XP_002530956.1,EEF31428.1
scaffold-VXKB-2017042-Ipomoea_purpurea-leaf_stem_flower	1643	661.759	0.0	gi|359480947|ref|XP_002268350.2|PREDICTED: protein TRANSPARENT TESTA 12-like [Vitis vinifera]	GO:0006855,GO:0016020,GO:0015238,GO:0055085,GO:0015297	XP_002268350.2
scaffold-VXKB-2017042-Ipomoea_purpurea-leaf_stem_flower	1643	662.529	0.0	gi|296085880|emb|CBI31204.3|unnamed protein product [Vitis vinifera]		CBI31204.3
scaffold-VXKB-2017042-Ipomoea_purpurea-leaf_stem_flower	1643	637.876	0.0	gi|224126041|ref|XP_002319741.1|predicted protein [Populus trichocarpa]	GO:0006855,GO:0016020,GO:0015238,GO:0055085,GO:0015297	XP_002319741.1,EEE95664.1
scaffold-VXKB-2017042-Ipomoea_purpurea-leaf_stem_flower	1643	628.246	0.0	gi|224126049|ref|XP_002319743.1|predicted protein [Populus trichocarpa]	GO:0006855,GO:0016020,GO:0015238,GO:0055085,GO:0015297	XP_002319743.1,EEE95666.1
scaffold-VXKB-2017042-Ipomoea_purpurea-leaf_stem_flower	1643	627.476	0.0	gi|225439164|ref|XP_002268005.1|PREDICTED: protein TRANSPARENT TESTA 12-like [Vitis vinifera]		XP_002268005.1
scaffold-VXKB-2017042-Ipomoea_purpurea-leaf_stem_flower	1643	628.632	0.0	gi|296085876|emb|CBI31200.3|unnamed protein product [Vitis vinifera]		CBI31200.3
scaffold-VXKB-2017042-Ipomoea_purpurea-leaf_stem_flower	1643	621.698	0.0	gi|224126037|ref|XP_002319740.1|predicted protein [Populus trichocarpa]	GO:0006855,GO:0016020,GO:0015238,GO:0055085,GO:0015297	XP_002319740.1,EEE95663.1
scaffold-VXKB-2017042-Ipomoea_purpurea-leaf_stem_flower	1643	616.305	0.0	gi|225439159|ref|XP_002267881.1|PREDICTED: protein TRANSPARENT TESTA 12 [Vitis vinifera]		XP_002267881.1,CBI31196.3
scaffold-VXKB-2017042-Ipomoea_purpurea-leaf_stem_flower	1643	615.15	0.0	gi|255580256|ref|XP_002530958.1|multidrug resistance pump, putative [Ricinus communis]	GO:0006855,GO:0016020,GO:0015238,GO:0055085,GO:0015297	XP_002530958.1,EEF31430.1
scaffold-VXKB-2017042-Ipomoea_purpurea-leaf_stem_flower	1643	613.224	0.0	gi|224136936|ref|XP_002322453.1|predicted protein [Populus trichocarpa]	GO:0006855,GO:0016020,GO:0015238,GO:0055085,GO:0015297	XP_002322453.1,EEF06580.1
scaffold-VXKB-2017042-Ipomoea_purpurea-leaf_stem_flower	1643	605.905	0.0	gi|255580258|ref|XP_002530959.1|multidrug resistance pump, putative [Ricinus communis]	GO:0006855,GO:0016020,GO:0015238,GO:0055085,GO:0015297	XP_002530959.1,EEF31431.1
scaffold-VXKB-2017042-Ipomoea_purpurea-leaf_stem_flower	1643	598.586	0.0	gi|224136940|ref|XP_002322454.1|predicted protein [Populus trichocarpa]	GO:0006855,GO:0016020,GO:0015238,GO:0055085,GO:0015297	XP_002322454.1,EEF06581.1
scaffold-VXKB-2017042-Ipomoea_purpurea-leaf_stem_flower	1643	593.193	0.0	gi|296085875|emb|CBI31199.3|unnamed protein product [Vitis vinifera]		CBI31199.3
scaffold-VXKB-2017042-Ipomoea_purpurea-leaf_stem_flower	1643	577.015	0.0	gi|255580260|ref|XP_002530960.1|multidrug resistance pump, putative [Ricinus communis]	GO:0006855,GO:0016020,GO:0015238,GO:0055085,GO:0015297	XP_002530960.1,EEF31432.1
scaffold-VXKB-2017042-Ipomoea_purpurea-leaf_stem_flower	1643	577.4	0.0	gi|225439157|ref|XP_002267831.1|PREDICTED: protein TRANSPARENT TESTA 12-like [Vitis vinifera]		XP_002267831.1
scaffold-VXKB-2017042-Ipomoea_purpurea-leaf_stem_flower	1643	575.859	0.0	gi|359481002|ref|XP_003632554.1|PREDICTED: LOW QUALITY PROTEIN: protein TRANSPARENT TESTA 12-like [Vitis vinifera]		XP_003632554.1
scaffold-VXKB-2017042-Ipomoea_purpurea-leaf_stem_flower	1643	538.495	0.0	gi|255580250|ref|XP_002530955.1|multidrug resistance pump, putative [Ricinus communis]	GO:0006855,GO:0016020,GO:0015238,GO:0055085,GO:0015297	XP_002530955.1,EEF31427.1
scaffold-VXKB-2017093-Ipomoea_purpurea-leaf_stem_flower	1787	1055.05	0.0	gi|339730742|dbj|BAK52267.1|allene oxide synthase [Ipomoea nil]	GO:0046872,GO:0055114,GO:0016705,GO:0020037,GO:0009055,GO:0005506,GO:0004497	BAK52267.1
scaffold-VXKB-2017093-Ipomoea_purpurea-leaf_stem_flower	1787	799.66	0.0	gi|224067296|ref|XP_002302453.1|cytochrome P450 allene oxide synthase [Populus trichocarpa]	GO:0009753,GO:0009055,GO:0009507,GO:0009611,GO:0009535,GO:0031407,GO:0020037,GO:0046872,GO:0016020,GO:0016705,GO:0010287,GO:0009579,GO:0009620,GO:0005506,GO:0005739,GO:0009978,GO:0055114,GO:0009941,GO:0004497,GO:0016836	XP_002302453.1,EEE81726.1
scaffold-VXKB-2017093-Ipomoea_purpurea-leaf_stem_flower	1787	791.956	0.0	gi|20160362|emb|CAD29735.1|allene oxide synthase [Solanum tuberosum]	GO:0020037,GO:0005506,GO:0016705,GO:0009055,GO:0047987,GO:0055114,GO:0016829,GO:0046872,GO:0004497	CAD29735.1
scaffold-VXKB-2017093-Ipomoea_purpurea-leaf_stem_flower	1787	780.015	0.0	gi|350537991|ref|NP_001234833.1|allene oxide synthase [Solanum lycopersicum]	GO:0020037,GO:0005506,GO:0016705,GO:0047987,GO:0009055,GO:0055114,GO:0016829,GO:0046872,GO:0004497	NP_001234833.1,CAB88032.1
scaffold-VXKB-2017093-Ipomoea_purpurea-leaf_stem_flower	1787	768.074	0.0	gi|341657338|gb|ADN92996.2|allene oxide synthase AOS [Ipomoea nil]	GO:0046872,GO:0055114,GO:0016705,GO:0020037,GO:0009055,GO:0005506,GO:0004497	ADN92996.2
scaffold-VXKB-2017093-Ipomoea_purpurea-leaf_stem_flower	1787	771.155	0.0	gi|63029720|gb|AAY27751.1|allene oxide synthase [Hevea brasiliensis]	GO:0046872,GO:0055114,GO:0016705,GO:0020037,GO:0009055,GO:0005506,GO:0004497	AAY27751.1
scaffold-VXKB-2017093-Ipomoea_purpurea-leaf_stem_flower	1787	769.229	0.0	gi|16973300|emb|CAC82911.1|allene oxide synthase [Nicotiana attenuata]	GO:0020037,GO:0005506,GO:0016705,GO:0009055,GO:0047987,GO:0055114,GO:0016829,GO:0046872,GO:0004497	CAC82911.1
scaffold-VXKB-2017093-Ipomoea_purpurea-leaf_stem_flower	1787	763.451	0.0	gi|84028363|gb|ABC49700.1|latex allene oxide synthase [Hevea brasiliensis]	GO:0055114,GO:0016705,GO:0020037,GO:0009055,GO:0005506	ABC49700.1
scaffold-VXKB-2017093-Ipomoea_purpurea-leaf_stem_flower	1787	761.911	0.0	gi|255538510|ref|XP_002510320.1|cytochrome P450, putative [Ricinus communis]	GO:0020037,GO:0005506,GO:0016705,GO:0009055,GO:0047987,GO:0055114,GO:0016829,GO:0046872,GO:0004497	XP_002510320.1,EEF52507.1
scaffold-VXKB-2017093-Ipomoea_purpurea-leaf_stem_flower	1787	761.525	0.0	gi|86769414|gb|ABD15172.1|allene oxide synthase 2 [Solanum tuberosum]	GO:0046872,GO:0055114,GO:0016705,GO:0020037,GO:0009055,GO:0005506,GO:0004497	ABD15172.1
scaffold-VXKB-2017093-Ipomoea_purpurea-leaf_stem_flower	1787	761.525	0.0	gi|83404758|gb|ABC17856.1|allene oxide synthase protein [Lonicera japonica]	GO:0046872,GO:0055114,GO:0016705,GO:0020037,GO:0009055,GO:0005506,GO:0004497	ABC17856.1
scaffold-VXKB-2017093-Ipomoea_purpurea-leaf_stem_flower	1787	761.525	0.0	gi|443417984|dbj|BAM76723.1|allene oxyde synthase [Nicotiana tabacum]		BAM76723.1
scaffold-VXKB-2017093-Ipomoea_purpurea-leaf_stem_flower	1787	759.599	0.0	gi|86769479|gb|ABD15175.1|allene oxide synthase 2 [Solanum tuberosum]	GO:0046872,GO:0055114,GO:0016705,GO:0020037,GO:0009055,GO:0005506,GO:0004497	ABD15175.1
scaffold-VXKB-2017093-Ipomoea_purpurea-leaf_stem_flower	1787	757.288	0.0	gi|86769496|gb|ABD15176.1|allene oxide synthase 2 [Solanum tuberosum]	GO:0046872,GO:0055114,GO:0016705,GO:0020037,GO:0009055,GO:0005506,GO:0004497	ABD15176.1
scaffold-VXKB-2017093-Ipomoea_purpurea-leaf_stem_flower	1787	755.747	0.0	gi|67511845|emb|CAD29736.2|allene oxide synthase [Solanum tuberosum]	GO:0020037,GO:0005506,GO:0016705,GO:0009055,GO:0047987,GO:0055114,GO:0016829,GO:0046872,GO:0004497	CAD29736.2
scaffold-VXKB-2017093-Ipomoea_purpurea-leaf_stem_flower	1787	755.747	0.0	gi|23956572|gb|AAN37417.1|allene oxide synthase [Solanum tuberosum]	GO:0046872,GO:0055114,GO:0016705,GO:0020037,GO:0009055,GO:0005506,GO:0004497	AAN37417.1
scaffold-VXKB-2017093-Ipomoea_purpurea-leaf_stem_flower	1787	756.133	0.0	gi|323575353|dbj|BAJ78216.1|allene oxide synthase [Lotus japonicus]	GO:0046872,GO:0055114,GO:0016705,GO:0020037,GO:0009055,GO:0005506,GO:0004497	BAJ78216.1
scaffold-VXKB-2017093-Ipomoea_purpurea-leaf_stem_flower	1787	755.362	0.0	gi|86769437|gb|ABD15173.1|allene oxide synthase 2 [Solanum tuberosum]	GO:0046872,GO:0055114,GO:0016705,GO:0020037,GO:0009055,GO:0005506,GO:0004497	ABD15173.1
scaffold-VXKB-2017093-Ipomoea_purpurea-leaf_stem_flower	1787	753.436	0.0	gi|86769458|gb|ABD15174.1|allene oxide synthase 2 [Solanum tuberosum]	GO:0046872,GO:0055114,GO:0016705,GO:0020037,GO:0009055,GO:0005506,GO:0004497	ABD15174.1
scaffold-VXKB-2017093-Ipomoea_purpurea-leaf_stem_flower	1787	754.207	0.0	gi|351721152|ref|NP_001236432.1|allene oxide synthase [Glycine max]	GO:0046872,GO:0055114,GO:0016705,GO:0020037,GO:0009055,GO:0005506,GO:0004497	NP_001236432.1,ABB91776.1
scaffold-VXKB-2017229-Ipomoea_purpurea-leaf_stem_flower	1941	665.996	0.0	gi|255543829|ref|XP_002512977.1|DNA-damage-inducible protein f, putative [Ricinus communis]	GO:0006855,GO:0016020,GO:0015238,GO:0055085,GO:0015297	XP_002512977.1,EEF49480.1
scaffold-VXKB-2017229-Ipomoea_purpurea-leaf_stem_flower	1941	663.685	0.0	gi|225427734|ref|XP_002274783.1|PREDICTED: MATE efflux family protein 4, chloroplastic-like [Vitis vinifera]		XP_002274783.1
scaffold-VXKB-2017229-Ipomoea_purpurea-leaf_stem_flower	1941	648.277	0.0	gi|297744748|emb|CBI38010.3|unnamed protein product [Vitis vinifera]		CBI38010.3
scaffold-VXKB-2017229-Ipomoea_purpurea-leaf_stem_flower	1941	651.358	0.0	gi|297744747|emb|CBI38009.3|unnamed protein product [Vitis vinifera]		CBI38009.3
scaffold-VXKB-2017229-Ipomoea_purpurea-leaf_stem_flower	1941	649.047	0.0	gi|225427736|ref|XP_002274813.1|PREDICTED: MATE efflux family protein 4, chloroplastic [Vitis vinifera]	GO:0009697,GO:0015297,GO:0016020,GO:0015238,GO:0005739,GO:0009624,GO:0006855,GO:0055085,GO:0031348,GO:0009507,GO:0009536	XP_002274813.1
scaffold-VXKB-2017229-Ipomoea_purpurea-leaf_stem_flower	1941	634.41	0.0	gi|224103337|ref|XP_002313017.1|predicted protein [Populus trichocarpa]	GO:0009697,GO:0015297,GO:0016020,GO:0015238,GO:0005739,GO:0009624,GO:0006855,GO:0055085,GO:0031348,GO:0009507,GO:0009536	XP_002313017.1,EEE86972.1
scaffold-VXKB-2017229-Ipomoea_purpurea-leaf_stem_flower	1941	633.254	0.0	gi|357473485|ref|XP_003607027.1|Enhanced disease susceptibility [Medicago truncatula]	GO:0006855,GO:0016020,GO:0015238,GO:0055085,GO:0015297	XP_003607027.1,AES89224.1
scaffold-VXKB-2017229-Ipomoea_purpurea-leaf_stem_flower	1941	631.713	0.0	gi|297821327|ref|XP_002878546.1|hypothetical protein ARALYDRAFT_480999 [Arabidopsis lyrata subsp. lyrata]	GO:0006855,GO:0016020,GO:0015238,GO:0055085,GO:0015297	XP_002878546.1,EFH54805.1
scaffold-VXKB-2017229-Ipomoea_purpurea-leaf_stem_flower	1941	625.165	0.0	gi|449464852|ref|XP_004150143.1|PREDICTED: MATE efflux family protein 4, chloroplastic-like [Cucumis sativus]		XP_004150143.1
scaffold-VXKB-2017229-Ipomoea_purpurea-leaf_stem_flower	1941	625.165	0.0	gi|21554183|gb|AAM63262.1|enhanced disease susceptibility 5 [Arabidopsis thaliana]		AAM63262.1
scaffold-VXKB-2017229-Ipomoea_purpurea-leaf_stem_flower	1941	624.78	0.0	gi|20197910|gb|AAD23682.2|expressed protein [Arabidopsis thaliana]		AAD23682.2
scaffold-VXKB-2017229-Ipomoea_purpurea-leaf_stem_flower	1941	624.78	0.0	gi|240254500|ref|NP_565509.4|MATE efflux family protein [Arabidopsis thaliana]	GO:0009941,GO:0006855,GO:0009507,GO:0016020,GO:0015238,GO:0055085,GO:0015297,GO:0005886	NP_565509.4,Q8W4G3.1,AAL32655.1,AAM91197.1,AEC07164.1
scaffold-VXKB-2017229-Ipomoea_purpurea-leaf_stem_flower	1941	623.624	0.0	gi|255543827|ref|XP_002512976.1|DNA-damage-inducible protein f, putative [Ricinus communis]	GO:0006855,GO:0016020,GO:0015238,GO:0055085,GO:0015297	XP_002512976.1,EEF49479.1
scaffold-VXKB-2017229-Ipomoea_purpurea-leaf_stem_flower	1941	619.387	0.0	gi|224103339|ref|XP_002313018.1|predicted protein [Populus trichocarpa]	GO:0009697,GO:0015297,GO:0016020,GO:0015238,GO:0005739,GO:0009624,GO:0006855,GO:0055085,GO:0031348,GO:0009507,GO:0009536	XP_002313018.1,EEE86973.1
scaffold-VXKB-2017229-Ipomoea_purpurea-leaf_stem_flower	1941	614.379	0.0	gi|356538718|ref|XP_003537848.1|PREDICTED: MATE efflux family protein 4, chloroplastic-like [Glycine max]		XP_003537848.1
scaffold-VXKB-2017229-Ipomoea_purpurea-leaf_stem_flower	1941	612.838	0.0	gi|240254498|ref|NP_973504.4|MATE efflux family protein [Arabidopsis thaliana]	GO:0009941,GO:0006855,GO:0009507,GO:0016020,GO:0015238,GO:0055085,GO:0015297,GO:0005886	NP_973504.4,AEC07163.1
scaffold-VXKB-2017229-Ipomoea_purpurea-leaf_stem_flower	1941	605.134	0.0	gi|357473493|ref|XP_003607031.1|Enhanced disease susceptibility [Medicago truncatula]	GO:0006855,GO:0016020,GO:0015238,GO:0055085,GO:0015297	XP_003607031.1,AES89228.1
scaffold-VXKB-2017229-Ipomoea_purpurea-leaf_stem_flower	1941	604.364	0.0	gi|255543831|ref|XP_002512978.1|DNA-damage-inducible protein f, putative [Ricinus communis]	GO:0006855,GO:0016020,GO:0015238,GO:0055085,GO:0015297	XP_002512978.1,EEF49481.1
scaffold-VXKB-2017229-Ipomoea_purpurea-leaf_stem_flower	1941	602.053	0.0	gi|357473503|ref|XP_003607036.1|Enhanced disease susceptibility [Medicago truncatula]	GO:0006855,GO:0016020,GO:0015238,GO:0055085,GO:0015297	XP_003607036.1,AES89233.1
scaffold-VXKB-2017229-Ipomoea_purpurea-leaf_stem_flower	1941	586.26	0.0	gi|388516951|gb|AFK46537.1|unknown [Medicago truncatula]		AFK46537.1
scaffold-VXKB-2017397-Ipomoea_purpurea-leaf_stem_flower	1883	883.248	0.0	gi|359474260|ref|XP_002282510.2|PREDICTED: protein HOTHEAD isoform 1 [Vitis vinifera]	GO:0055114,GO:0008812,GO:0006066,GO:0016614,GO:0050660	XP_002282510.2,CBI34759.3
scaffold-VXKB-2017397-Ipomoea_purpurea-leaf_stem_flower	1883	865.144	0.0	gi|224053991|ref|XP_002298074.1|predicted protein [Populus trichocarpa]	GO:0055114,GO:0008812,GO:0006066,GO:0016614,GO:0050660	XP_002298074.1,EEE82879.1
scaffold-VXKB-2017397-Ipomoea_purpurea-leaf_stem_flower	1883	856.284	0.0	gi|359474262|ref|XP_003631426.1|PREDICTED: protein HOTHEAD isoform 2 [Vitis vinifera]		XP_003631426.1
scaffold-VXKB-2017397-Ipomoea_purpurea-leaf_stem_flower	1883	852.432	0.0	gi|356514078|ref|XP_003525734.1|PREDICTED: protein HOTHEAD-like [Glycine max]	GO:0055114,GO:0008812,GO:0006066,GO:0016614,GO:0050660	XP_003525734.1
scaffold-VXKB-2017397-Ipomoea_purpurea-leaf_stem_flower	1883	847.425	0.0	gi|356563226|ref|XP_003549865.1|PREDICTED: protein HOTHEAD-like [Glycine max]	GO:0055114,GO:0008812,GO:0006066,GO:0016614,GO:0050660	XP_003549865.1
scaffold-VXKB-2017397-Ipomoea_purpurea-leaf_stem_flower	1883	819.305	0.0	gi|449495903|ref|XP_004159980.1|PREDICTED: protein HOTHEAD-like [Cucumis sativus]		XP_004159980.1
scaffold-VXKB-2017397-Ipomoea_purpurea-leaf_stem_flower	1883	818.15	0.0	gi|449452496|ref|XP_004143995.1|PREDICTED: protein HOTHEAD-like [Cucumis sativus]		XP_004143995.1
scaffold-VXKB-2017397-Ipomoea_purpurea-leaf_stem_flower	1883	809.29	0.0	gi|357481761|ref|XP_003611166.1|Choline dehydrogenase [Medicago truncatula]	GO:0055114,GO:0008812,GO:0006066,GO:0016614,GO:0050660	XP_003611166.1,AES94124.1
scaffold-VXKB-2017397-Ipomoea_purpurea-leaf_stem_flower	1883	790.03	0.0	gi|357481759|ref|XP_003611165.1|Choline dehydrogenase [Medicago truncatula]	GO:0055114,GO:0008812,GO:0006066,GO:0016614,GO:0050660	XP_003611165.1,AES94123.1
scaffold-VXKB-2017397-Ipomoea_purpurea-leaf_stem_flower	1883	788.104	0.0	gi|255537255|ref|XP_002509694.1|glucose-methanol-choline (gmc) oxidoreductase, putative [Ricinus communis]	GO:0055114,GO:0008812,GO:0006066,GO:0046593,GO:0016829,GO:0016614,GO:0050660	XP_002509694.1,EEF51081.1
scaffold-VXKB-2017397-Ipomoea_purpurea-leaf_stem_flower	1883	713.761	0.0	gi|17978954|gb|AAL47442.1|At1g12570/T12C24_9 [Arabidopsis thaliana]		AAL47442.1
scaffold-VXKB-2017397-Ipomoea_purpurea-leaf_stem_flower	1883	713.761	0.0	gi|22329512|ref|NP_172718.2|glucose-methanol-choline (GMC) oxidoreductase-like protein [Arabidopsis thaliana]	GO:0055114,GO:0008812,GO:0006066,GO:0016832,GO:0016614,GO:0005576,GO:0050660	NP_172718.2,AAU05540.1,AEE28898.1
scaffold-VXKB-2017397-Ipomoea_purpurea-leaf_stem_flower	1883	713.375	0.0	gi|115460024|ref|NP_001053612.1|Os04g0573100 [Oryza sativa Japonica Group]	GO:0055114,GO:0008812,GO:0006066,GO:0016023,GO:0016614,GO:0050660	NP_001053612.1,CAD41660.3,BAF15526.1,CAH66958.1,EAY95230.1,EAZ31699.1
scaffold-VXKB-2017397-Ipomoea_purpurea-leaf_stem_flower	1883	708.753	0.0	gi|9502391|gb|AAF88098.1|AC025417_26T12C24.11 [Arabidopsis thaliana]		AAF88098.1
scaffold-VXKB-2017397-Ipomoea_purpurea-leaf_stem_flower	1883	709.909	0.0	gi|326527021|dbj|BAK04452.1|predicted protein [Hordeum vulgare subsp. vulgare]	GO:0055114,GO:0008812,GO:0006066,GO:0016614,GO:0050660	BAK04452.1
scaffold-VXKB-2017397-Ipomoea_purpurea-leaf_stem_flower	1883	707.212	0.0	gi|297849628|ref|XP_002892695.1|predicted protein [Arabidopsis lyrata subsp. lyrata]	GO:0055114,GO:0008812,GO:0006066,GO:0016614,GO:0050660	XP_002892695.1,EFH68954.1
scaffold-VXKB-2017397-Ipomoea_purpurea-leaf_stem_flower	1883	706.442	0.0	gi|357168228|ref|XP_003581546.1|PREDICTED: protein HOTHEAD-like [Brachypodium distachyon]	GO:0055114,GO:0008812,GO:0006066,GO:0016614,GO:0050660	XP_003581546.1
scaffold-VXKB-2017397-Ipomoea_purpurea-leaf_stem_flower	1883	701.434	0.0	gi|242074058|ref|XP_002446965.1|hypothetical protein SORBIDRAFT_06g025960 [Sorghum bicolor]	GO:0055114,GO:0008812,GO:0006066,GO:0016614,GO:0050660	XP_002446965.1,EES11293.1
scaffold-VXKB-2017397-Ipomoea_purpurea-leaf_stem_flower	1883	698.738	0.0	gi|8778640|gb|AAF79648.1|AC025416_22F5O11.31 [Arabidopsis thaliana]		AAF79648.1
scaffold-VXKB-2017397-Ipomoea_purpurea-leaf_stem_flower	1883	700.279	0.0	gi|414867452|tpg|DAA46009.1|TPA: hypothetical protein ZEAMMB73_516201 [Zea mays]		DAA46009.1
scaffold-VXKB-2017457-Ipomoea_purpurea-leaf_stem_flower	1654	942.184	0.0	gi|224053571|ref|XP_002297878.1|predicted protein [Populus trichocarpa]	GO:0006418,GO:0005739,GO:0000166,GO:0005737,GO:0005524,GO:0004820,GO:0004812,GO:0046686,GO:0006426	XP_002297878.1,EEE82683.1
scaffold-VXKB-2017457-Ipomoea_purpurea-leaf_stem_flower	1654	936.791	0.0	gi|449470277|ref|XP_004152844.1|PREDICTED: glycine--tRNA ligase 1, mitochondrial-like [Cucumis sativus]		XP_004152844.1
scaffold-VXKB-2017457-Ipomoea_purpurea-leaf_stem_flower	1654	935.25	0.0	gi|297734516|emb|CBI15763.3|unnamed protein product [Vitis vinifera]	GO:0006418,GO:0005739,GO:0000166,GO:0005737,GO:0005524,GO:0004820,GO:0004812,GO:0046686,GO:0006426	CBI15763.3
scaffold-VXKB-2017457-Ipomoea_purpurea-leaf_stem_flower	1654	934.48	0.0	gi|225456501|ref|XP_002280957.1|PREDICTED: glycyl-tRNA synthetase 1, mitochondrial-like [Vitis vinifera]		XP_002280957.1
scaffold-VXKB-2017457-Ipomoea_purpurea-leaf_stem_flower	1654	934.095	0.0	gi|449526656|ref|XP_004170329.1|PREDICTED: LOW QUALITY PROTEIN: glycine--tRNA ligase 1, mitochondrial-like [Cucumis sativus]		XP_004170329.1
scaffold-VXKB-2017457-Ipomoea_purpurea-leaf_stem_flower	1654	934.095	0.0	gi|224075451|ref|XP_002304639.1|predicted protein [Populus trichocarpa]	GO:0006418,GO:0005739,GO:0000166,GO:0005737,GO:0005524,GO:0004820,GO:0004812,GO:0046686,GO:0006426	XP_002304639.1,EEE79618.1
scaffold-VXKB-2017457-Ipomoea_purpurea-leaf_stem_flower	1654	929.858	0.0	gi|313760928|gb|ADR79441.1|glycyl-tRNA synthetase-like protein [Liriodendron tulipifera]	GO:0006426,GO:0005524,GO:0005737,GO:0004812,GO:0000166,GO:0006418,GO:0004820	ADR79441.1
scaffold-VXKB-2017457-Ipomoea_purpurea-leaf_stem_flower	1654	927.546	0.0	gi|313760923|gb|ADR79437.1|glycyl-tRNA synthetase-like protein [Liriodendron tulipifera]	GO:0006426,GO:0005524,GO:0005737,GO:0004812,GO:0000166,GO:0006418,GO:0004820	ADR79437.1
scaffold-VXKB-2017457-Ipomoea_purpurea-leaf_stem_flower	1654	924.85	0.0	gi|356527475|ref|XP_003532335.1|PREDICTED: glycyl-tRNA synthetase 1, mitochondrial-like [Glycine max]	GO:0006426,GO:0005524,GO:0005737,GO:0004812,GO:0000166,GO:0006418,GO:0004820	XP_003532335.1
scaffold-VXKB-2017457-Ipomoea_purpurea-leaf_stem_flower	1654	910.598	0.0	gi|317106616|dbj|BAJ53123.1|JHL07K02.13 [Jatropha curcas]	GO:0006426,GO:0005524,GO:0005737,GO:0004812,GO:0000166,GO:0006418,GO:0004820	BAJ53123.1
scaffold-VXKB-2017457-Ipomoea_purpurea-leaf_stem_flower	1654	897.501	0.0	gi|218194779|gb|EEC77206.1|hypothetical protein OsI_15722 [Oryza sativa Indica Group]	GO:0006418,GO:0005739,GO:0000166,GO:0005737,GO:0005524,GO:0004820,GO:0004812,GO:0046686,GO:0006426	EEC77206.1
scaffold-VXKB-2017457-Ipomoea_purpurea-leaf_stem_flower	1654	897.886	0.0	gi|116309463|emb|CAH66534.1|H0209H04.1 [Oryza sativa Indica Group]	GO:0006418,GO:0005739,GO:0000166,GO:0005737,GO:0005524,GO:0004820,GO:0004812,GO:0046686,GO:0006426	CAH66534.1
scaffold-VXKB-2017457-Ipomoea_purpurea-leaf_stem_flower	1654	894.804	0.0	gi|225425272|ref|XP_002267943.1|PREDICTED: glycyl-tRNA synthetase 1, mitochondrial [Vitis vinifera]		XP_002267943.1
scaffold-VXKB-2017457-Ipomoea_purpurea-leaf_stem_flower	1654	896.73	0.0	gi|15292923|gb|AAK92832.1|putative glycyl tRNA synthetase [Arabidopsis thaliana]		AAK92832.1
scaffold-VXKB-2017457-Ipomoea_purpurea-leaf_stem_flower	1654	896.345	0.0	gi|18397278|ref|NP_564337.1|glycyl-tRNA synthetase 1 [Arabidopsis thaliana]	GO:0006418,GO:0005768,GO:0005739,GO:0007010,GO:0000166,GO:0005737,GO:0005794,GO:0005524,GO:0004820,GO:0006094,GO:0004812,GO:0010498,GO:0005802,GO:0005829,GO:0046686,GO:0006426	NP_564337.1,O23627.1,AAG10608.1,CAA05162.1,AEE31145.1
scaffold-VXKB-2017457-Ipomoea_purpurea-leaf_stem_flower	1654	894.034	0.0	gi|21592545|gb|AAM64494.1|glycyl tRNA synthetase, putative [Arabidopsis thaliana]		AAM64494.1
scaffold-VXKB-2017457-Ipomoea_purpurea-leaf_stem_flower	1654	894.804	0.0	gi|297851412|ref|XP_002893587.1|glycyl-tRNA synthetase [Arabidopsis lyrata subsp. lyrata]	GO:0006426,GO:0005524,GO:0005737,GO:0004812,GO:0000166,GO:0006418,GO:0004820	XP_002893587.1,EFH69846.1
scaffold-VXKB-2017457-Ipomoea_purpurea-leaf_stem_flower	1654	892.493	0.0	gi|38347165|emb|CAE05155.2|OSJNBa0039C07.11 [Oryza sativa Japonica Group]	GO:0006418,GO:0005739,GO:0000166,GO:0005737,GO:0005524,GO:0004820,GO:0004812,GO:0046686,GO:0006426	CAE05155.2
scaffold-VXKB-2017457-Ipomoea_purpurea-leaf_stem_flower	1654	889.412	0.0	gi|242072850|ref|XP_002446361.1|hypothetical protein SORBIDRAFT_06g014710 [Sorghum bicolor]	GO:0006418,GO:0005739,GO:0000166,GO:0005737,GO:0005524,GO:0004820,GO:0004812,GO:0046686,GO:0006426	XP_002446361.1,EES10689.1
scaffold-VXKB-2017457-Ipomoea_purpurea-leaf_stem_flower	1654	885.945	0.0	gi|357148650|ref|XP_003574845.1|PREDICTED: glycyl-tRNA synthetase 1, mitochondrial-like [Brachypodium distachyon]	GO:0006426,GO:0005524,GO:0005737,GO:0004812,GO:0000166,GO:0006418,GO:0004820	XP_003574845.1
scaffold-VXKB-2017458-Ipomoea_purpurea-leaf_stem_flower	1721	904.82	0.0	gi|224053571|ref|XP_002297878.1|predicted protein [Populus trichocarpa]	GO:0006418,GO:0005739,GO:0000166,GO:0005737,GO:0005524,GO:0004820,GO:0004812,GO:0046686,GO:0006426	XP_002297878.1,EEE82683.1
scaffold-VXKB-2017458-Ipomoea_purpurea-leaf_stem_flower	1721	903.664	0.0	gi|225456501|ref|XP_002280957.1|PREDICTED: glycyl-tRNA synthetase 1, mitochondrial-like [Vitis vinifera]		XP_002280957.1
scaffold-VXKB-2017458-Ipomoea_purpurea-leaf_stem_flower	1721	903.279	0.0	gi|297734516|emb|CBI15763.3|unnamed protein product [Vitis vinifera]	GO:0006418,GO:0005739,GO:0000166,GO:0005737,GO:0005524,GO:0004820,GO:0004812,GO:0046686,GO:0006426	CBI15763.3
scaffold-VXKB-2017458-Ipomoea_purpurea-leaf_stem_flower	1721	901.738	0.0	gi|313760928|gb|ADR79441.1|glycyl-tRNA synthetase-like protein [Liriodendron tulipifera]	GO:0006426,GO:0005524,GO:0005737,GO:0004812,GO:0000166,GO:0006418,GO:0004820	ADR79441.1
scaffold-VXKB-2017458-Ipomoea_purpurea-leaf_stem_flower	1721	899.812	0.0	gi|313760923|gb|ADR79437.1|glycyl-tRNA synthetase-like protein [Liriodendron tulipifera]	GO:0006426,GO:0005524,GO:0005737,GO:0004812,GO:0000166,GO:0006418,GO:0004820	ADR79437.1
scaffold-VXKB-2017458-Ipomoea_purpurea-leaf_stem_flower	1721	893.649	0.0	gi|317106616|dbj|BAJ53123.1|JHL07K02.13 [Jatropha curcas]	GO:0006426,GO:0005524,GO:0005737,GO:0004812,GO:0000166,GO:0006418,GO:0004820	BAJ53123.1
scaffold-VXKB-2017458-Ipomoea_purpurea-leaf_stem_flower	1721	885.945	0.0	gi|224075451|ref|XP_002304639.1|predicted protein [Populus trichocarpa]	GO:0006418,GO:0005739,GO:0000166,GO:0005737,GO:0005524,GO:0004820,GO:0004812,GO:0046686,GO:0006426	XP_002304639.1,EEE79618.1
scaffold-VXKB-2017458-Ipomoea_purpurea-leaf_stem_flower	1721	885.945	0.0	gi|449470277|ref|XP_004152844.1|PREDICTED: glycine--tRNA ligase 1, mitochondrial-like [Cucumis sativus]		XP_004152844.1
scaffold-VXKB-2017458-Ipomoea_purpurea-leaf_stem_flower	1721	885.56	0.0	gi|356527475|ref|XP_003532335.1|PREDICTED: glycyl-tRNA synthetase 1, mitochondrial-like [Glycine max]	GO:0006426,GO:0005524,GO:0005737,GO:0004812,GO:0000166,GO:0006418,GO:0004820	XP_003532335.1
scaffold-VXKB-2017458-Ipomoea_purpurea-leaf_stem_flower	1721	884.019	0.0	gi|449526656|ref|XP_004170329.1|PREDICTED: LOW QUALITY PROTEIN: glycine--tRNA ligase 1, mitochondrial-like [Cucumis sativus]		XP_004170329.1
scaffold-VXKB-2017458-Ipomoea_purpurea-leaf_stem_flower	1721	876.315	0.0	gi|218194779|gb|EEC77206.1|hypothetical protein OsI_15722 [Oryza sativa Indica Group]	GO:0006418,GO:0005739,GO:0000166,GO:0005737,GO:0005524,GO:0004820,GO:0004812,GO:0046686,GO:0006426	EEC77206.1
scaffold-VXKB-2017458-Ipomoea_purpurea-leaf_stem_flower	1721	876.315	0.0	gi|116309463|emb|CAH66534.1|H0209H04.1 [Oryza sativa Indica Group]	GO:0006418,GO:0005739,GO:0000166,GO:0005737,GO:0005524,GO:0004820,GO:0004812,GO:0046686,GO:0006426	CAH66534.1
scaffold-VXKB-2017458-Ipomoea_purpurea-leaf_stem_flower	1721	872.078	0.0	gi|38347165|emb|CAE05155.2|OSJNBa0039C07.11 [Oryza sativa Japonica Group]	GO:0006418,GO:0005739,GO:0000166,GO:0005737,GO:0005524,GO:0004820,GO:0004812,GO:0046686,GO:0006426	CAE05155.2
scaffold-VXKB-2017458-Ipomoea_purpurea-leaf_stem_flower	1721	863.988	0.0	gi|242072850|ref|XP_002446361.1|hypothetical protein SORBIDRAFT_06g014710 [Sorghum bicolor]	GO:0006418,GO:0005739,GO:0000166,GO:0005737,GO:0005524,GO:0004820,GO:0004812,GO:0046686,GO:0006426	XP_002446361.1,EES10689.1
scaffold-VXKB-2017458-Ipomoea_purpurea-leaf_stem_flower	1721	863.603	0.0	gi|357148650|ref|XP_003574845.1|PREDICTED: glycyl-tRNA synthetase 1, mitochondrial-like [Brachypodium distachyon]	GO:0006426,GO:0005524,GO:0005737,GO:0004812,GO:0000166,GO:0006418,GO:0004820	XP_003574845.1
scaffold-VXKB-2017458-Ipomoea_purpurea-leaf_stem_flower	1721	858.981	0.0	gi|414587474|tpg|DAA38045.1|TPA: hypothetical protein ZEAMMB73_567844 [Zea mays]		DAA38045.1
scaffold-VXKB-2017458-Ipomoea_purpurea-leaf_stem_flower	1721	860.136	0.0	gi|15292923|gb|AAK92832.1|putative glycyl tRNA synthetase [Arabidopsis thaliana]		AAK92832.1
scaffold-VXKB-2017458-Ipomoea_purpurea-leaf_stem_flower	1721	860.136	0.0	gi|297851412|ref|XP_002893587.1|glycyl-tRNA synthetase [Arabidopsis lyrata subsp. lyrata]	GO:0006426,GO:0005524,GO:0005737,GO:0004812,GO:0000166,GO:0006418,GO:0004820	XP_002893587.1,EFH69846.1
scaffold-VXKB-2017458-Ipomoea_purpurea-leaf_stem_flower	1721	858.981	0.0	gi|115477547|ref|NP_001062369.1|Os08g0538000 [Oryza sativa Japonica Group]	GO:0006418,GO:0005739,GO:0000166,GO:0005737,GO:0005524,GO:0004820,GO:0004812,GO:0046686,GO:0006426	NP_001062369.1,BAD01242.1,BAF24283.1,EAZ07804.1,EAZ43491.1
scaffold-VXKB-2017458-Ipomoea_purpurea-leaf_stem_flower	1721	858.596	0.0	gi|21592545|gb|AAM64494.1|glycyl tRNA synthetase, putative [Arabidopsis thaliana]		AAM64494.1
scaffold-VXKB-2017472-Ipomoea_purpurea-leaf_stem_flower	1779	684.1	0.0	gi|225456065|ref|XP_002280423.1|PREDICTED: MATE efflux family protein 6 isoform 2 [Vitis vinifera]	GO:0006855,GO:0016020,GO:0015238,GO:0055085,GO:0009624,GO:0015297,GO:0005886	XP_002280423.1
scaffold-VXKB-2017472-Ipomoea_purpurea-leaf_stem_flower	1779	681.789	0.0	gi|297734274|emb|CBI15521.3|unnamed protein product [Vitis vinifera]		CBI15521.3
scaffold-VXKB-2017472-Ipomoea_purpurea-leaf_stem_flower	1779	674.47	0.0	gi|359491480|ref|XP_002280388.2|PREDICTED: MATE efflux family protein DTX1-like [Vitis vinifera]	GO:0006855,GO:0016020,GO:0015238,GO:0055085,GO:0009624,GO:0015297,GO:0005886	XP_002280388.2
scaffold-VXKB-2017472-Ipomoea_purpurea-leaf_stem_flower	1779	669.848	0.0	gi|356531168|ref|XP_003534150.1|PREDICTED: MATE efflux family protein DTX1-like [Glycine max]	GO:0006855,GO:0016020,GO:0015238,GO:0055085,GO:0015297	XP_003534150.1
scaffold-VXKB-2017472-Ipomoea_purpurea-leaf_stem_flower	1779	669.078	0.0	gi|418731058|gb|AFX67006.1|hypothetical protein [Solanum tuberosum]		AFX67006.1
scaffold-VXKB-2017472-Ipomoea_purpurea-leaf_stem_flower	1779	660.988	0.0	gi|356527876|ref|XP_003532532.1|PREDICTED: MATE efflux family protein DTX1-like [Glycine max]	GO:0006855,GO:0016020,GO:0015238,GO:0055085,GO:0015297	XP_003532532.1
scaffold-VXKB-2017472-Ipomoea_purpurea-leaf_stem_flower	1779	678.322	0.0	gi|297734273|emb|CBI15520.3|unnamed protein product [Vitis vinifera]		CBI15520.3
scaffold-VXKB-2017472-Ipomoea_purpurea-leaf_stem_flower	1779	654.825	0.0	gi|224121238|ref|XP_002318533.1|predicted protein [Populus trichocarpa]	GO:0006855,GO:0016020,GO:0015238,GO:0055085,GO:0009624,GO:0015297,GO:0005886	XP_002318533.1,EEE96753.1
scaffold-VXKB-2017472-Ipomoea_purpurea-leaf_stem_flower	1779	641.343	0.0	gi|449439113|ref|XP_004137332.1|PREDICTED: MATE efflux family protein 7-like [Cucumis sativus]		XP_004137332.1
scaffold-VXKB-2017472-Ipomoea_purpurea-leaf_stem_flower	1779	639.802	0.0	gi|449497528|ref|XP_004160427.1|PREDICTED: MATE efflux family protein 7-like [Cucumis sativus]		XP_004160427.1
scaffold-VXKB-2017472-Ipomoea_purpurea-leaf_stem_flower	1779	620.928	0.0	gi|449497524|ref|XP_004160426.1|PREDICTED: MATE efflux family protein 5-like [Cucumis sativus]		XP_004160426.1
scaffold-VXKB-2017472-Ipomoea_purpurea-leaf_stem_flower	1779	611.683	0.0	gi|449497520|ref|XP_004160425.1|PREDICTED: MATE efflux family protein 9-like [Cucumis sativus]		XP_004160425.1
scaffold-VXKB-2017472-Ipomoea_purpurea-leaf_stem_flower	1779	609.372	0.0	gi|449439115|ref|XP_004137333.1|PREDICTED: MATE efflux family protein 9-like [Cucumis sativus]		XP_004137333.1
scaffold-VXKB-2017472-Ipomoea_purpurea-leaf_stem_flower	1779	602.053	0.0	gi|297796057|ref|XP_002865913.1|hypothetical protein ARALYDRAFT_918292 [Arabidopsis lyrata subsp. lyrata]	GO:0006855,GO:0016020,GO:0015238,GO:0055085,GO:0015297	XP_002865913.1,EFH42172.1
scaffold-VXKB-2017472-Ipomoea_purpurea-leaf_stem_flower	1779	601.668	0.0	gi|15237158|ref|NP_200058.1|mate efflux domain-containing protein [Arabidopsis thaliana]	GO:0005215,GO:0005774,GO:0015297,GO:0016020,GO:0015238,GO:0009624,GO:0006855,GO:0055085,GO:0005886	NP_200058.1,BAB10542.1,AAK76728.1,AAL85047.1,AED96215.1
scaffold-VXKB-2017472-Ipomoea_purpurea-leaf_stem_flower	1779	593.964	0.0	gi|388511617|gb|AFK43870.1|unknown [Medicago truncatula]		AFK43870.1
scaffold-VXKB-2017472-Ipomoea_purpurea-leaf_stem_flower	1779	593.964	0.0	gi|449497511|ref|XP_004160423.1|PREDICTED: MATE efflux family protein 7-like [Cucumis sativus]		XP_004160423.1
scaffold-VXKB-2017472-Ipomoea_purpurea-leaf_stem_flower	1779	593.578	0.0	gi|449439117|ref|XP_004137334.1|PREDICTED: MATE efflux family protein 7-like [Cucumis sativus]		XP_004137334.1
scaffold-VXKB-2017472-Ipomoea_purpurea-leaf_stem_flower	1779	593.578	0.0	gi|357500121|ref|XP_003620349.1|hypothetical protein MTR_6g081780 [Medicago truncatula]	GO:0006855,GO:0016020,GO:0015238,GO:0055085,GO:0015297	XP_003620349.1,AES76567.1
scaffold-VXKB-2017472-Ipomoea_purpurea-leaf_stem_flower	1779	591.652	0.0	gi|356529541|ref|XP_003533349.1|PREDICTED: MATE efflux family protein 5-like [Glycine max]	GO:0006855,GO:0016020,GO:0015238,GO:0055085,GO:0015297	XP_003533349.1
scaffold-VXKB-2017488-Ipomoea_purpurea-leaf_stem_flower	1719	756.903	0.0	gi|129593742|gb|ABO31111.1|sphingolipid delta-8 desaturase [Nicotiana tabacum]	GO:0006629,GO:0055114,GO:0016717,GO:0020037,GO:0005506,GO:0006633	ABO31111.1
scaffold-VXKB-2017488-Ipomoea_purpurea-leaf_stem_flower	1719	728.783	0.0	gi|225429536|ref|XP_002279189.1|PREDICTED: fatty acid desaturase 3 [Vitis vinifera]	GO:0006629,GO:0055114,GO:0016717,GO:0020037,GO:0005506,GO:0006633	XP_002279189.1
scaffold-VXKB-2017488-Ipomoea_purpurea-leaf_stem_flower	1719	727.628	0.0	gi|255550764|ref|XP_002516430.1|fatty acid desaturase, putative [Ricinus communis]	GO:0006629,GO:0055114,GO:0016717,GO:0020037,GO:0005506,GO:0006633	XP_002516430.1,EEF45771.1
scaffold-VXKB-2017488-Ipomoea_purpurea-leaf_stem_flower	1719	724.161	0.0	gi|144583293|gb|ABP01349.1|D8-sphingolipid desaturase [Jatropha curcas]	GO:0006629,GO:0055114,GO:0016717,GO:0020037,GO:0005506,GO:0006633	ABP01349.1
scaffold-VXKB-2017488-Ipomoea_purpurea-leaf_stem_flower	1719	709.523	0.0	gi|289552249|gb|ADD10720.1|delta-6-desaturase [Camellia oleifera]	GO:0006629,GO:0055114,GO:0016717,GO:0020037,GO:0005506,GO:0006633	ADD10720.1
scaffold-VXKB-2017488-Ipomoea_purpurea-leaf_stem_flower	1719	705.671	0.0	gi|224088826|ref|XP_002308556.1|predicted protein [Populus trichocarpa]	GO:0006629,GO:0055114,GO:0016717,GO:0020037,GO:0005506,GO:0052631,GO:0006633	XP_002308556.1,EEE92079.1
scaffold-VXKB-2017488-Ipomoea_purpurea-leaf_stem_flower	1719	705.286	0.0	gi|4101626|gb|AAD01240.1|desaturase/cytochrome b5 protein [Ricinus communis]	GO:0006629,GO:0055114,GO:0016717,GO:0020037,GO:0005506,GO:0006633	AAD01240.1
scaffold-VXKB-2017488-Ipomoea_purpurea-leaf_stem_flower	1719	704.131	0.0	gi|357437417|ref|XP_003588984.1|Delta-6-desaturase [Medicago truncatula]	GO:0006629,GO:0055114,GO:0016717,GO:0020037,GO:0005506,GO:0006633	XP_003588984.1,AES59235.1
scaffold-VXKB-2017488-Ipomoea_purpurea-leaf_stem_flower	1719	698.353	0.0	gi|388493486|gb|AFK34809.1|unknown [Medicago truncatula]		AFK34809.1
scaffold-VXKB-2017488-Ipomoea_purpurea-leaf_stem_flower	1719	696.812	0.0	gi|171673207|gb|ACB47482.1|delta6-fatty acid desaturase [Oenothera biennis]	GO:0006629,GO:0055114,GO:0016717,GO:0020037,GO:0005506,GO:0006633	ACB47482.1
scaffold-VXKB-2017488-Ipomoea_purpurea-leaf_stem_flower	1719	694.115	0.0	gi|37727301|gb|AAO13090.1|delta-6-desaturase [Camellia sinensis]	GO:0006629,GO:0055114,GO:0016717,GO:0020037,GO:0005506,GO:0006633	AAO13090.1
scaffold-VXKB-2017488-Ipomoea_purpurea-leaf_stem_flower	1719	692.189	0.0	gi|17223795|gb|AAL23580.1|delta-6-desaturase [Echium gentianoides]	GO:0006629,GO:0055114,GO:0016717,GO:0020037,GO:0005506,GO:0006633	AAL23580.1
scaffold-VXKB-2017488-Ipomoea_purpurea-leaf_stem_flower	1719	691.804	0.0	gi|296802978|gb|ADA68870.2|delta-6 desaturase [Echium amoenum]	GO:0006629,GO:0055114,GO:0016717,GO:0020037,GO:0005506,GO:0006633	ADA68870.2
scaffold-VXKB-2017488-Ipomoea_purpurea-leaf_stem_flower	1719	689.493	0.0	gi|71068111|gb|AAZ23035.1|delta-6 desaturase [Echium sabulicola]	GO:0006629,GO:0055114,GO:0016717,GO:0020037,GO:0005506,GO:0006633	AAZ23035.1
scaffold-VXKB-2017488-Ipomoea_purpurea-leaf_stem_flower	1719	686.797	0.0	gi|17223797|gb|AAL23581.1|delta-6-desaturase [Echium pitardii var. pitardii]	GO:0006629,GO:0055114,GO:0016717,GO:0020037,GO:0005506,GO:0006633	AAL23581.1
scaffold-VXKB-2017488-Ipomoea_purpurea-leaf_stem_flower	1719	685.641	0.0	gi|70795233|gb|AAZ08559.1|delta-6 desaturase [Echium plantagineum]	GO:0006629,GO:0055114,GO:0016717,GO:0020037,GO:0005506,GO:0006633	AAZ08559.1
scaffold-VXKB-2017488-Ipomoea_purpurea-leaf_stem_flower	1719	680.633	0.0	gi|22652111|gb|AAN03619.1|AF406816_1sphingolipid long chain base delta 8 desaturase [Aquilegia vulgaris]	GO:0006629,GO:0055114,GO:0016717,GO:0020037,GO:0005506,GO:0006633	AAN03619.1
scaffold-VXKB-2017488-Ipomoea_purpurea-leaf_stem_flower	1719	676.781	0.0	gi|4102021|gb|AAD01410.1|delta 6-desaturase [Borago officinalis]	GO:0006629,GO:0055114,GO:0016717,GO:0020037,GO:0005506,GO:0006633	AAD01410.1,ABU51607.1
scaffold-VXKB-2017488-Ipomoea_purpurea-leaf_stem_flower	1719	675.241	0.0	gi|156972231|gb|ABU98945.1|delta-8 lipid desaturase [Stylosanthes hamata]	GO:0006629,GO:0055114,GO:0016717,GO:0020037,GO:0005506,GO:0006633	ABU98945.1
scaffold-VXKB-2017488-Ipomoea_purpurea-leaf_stem_flower	1719	674.47	0.0	gi|2062403|gb|AAC49700.1|delta 6 desaturase [Borago officinalis]	GO:0006629,GO:0055114,GO:0016717,GO:0020037,GO:0005506,GO:0006633	AAC49700.1
scaffold-VXKB-2017662-Ipomoea_purpurea-leaf_stem_flower	3631	1264.98	0.0	gi|225432320|ref|XP_002276207.1|PREDICTED: isoleucyl-tRNA synthetase-like [Vitis vinifera]		XP_002276207.1
scaffold-VXKB-2017662-Ipomoea_purpurea-leaf_stem_flower	3631	1263.83	0.0	gi|297736880|emb|CBI26081.3|unnamed protein product [Vitis vinifera]		CBI26081.3
scaffold-VXKB-2017662-Ipomoea_purpurea-leaf_stem_flower	3631	1240.71	0.0	gi|255551751|ref|XP_002516921.1|isoleucyl tRNA synthetase, putative [Ricinus communis]	GO:0016874,GO:0006450,GO:0002161,GO:0006418,GO:0000166,GO:0005737,GO:0004822,GO:0005524,GO:0003824,GO:0006428,GO:0004812	XP_002516921.1,EEF45535.1
scaffold-VXKB-2017662-Ipomoea_purpurea-leaf_stem_flower	3631	1221.07	0.0	gi|224107153|ref|XP_002314391.1|predicted protein [Populus trichocarpa]	GO:0006450,GO:0002161,GO:0006418,GO:0000166,GO:0005737,GO:0004822,GO:0005524,GO:0003824,GO:0006428,GO:0004812	XP_002314391.1,EEF00562.1
scaffold-VXKB-2017662-Ipomoea_purpurea-leaf_stem_flower	3631	1212.98	0.0	gi|334188274|ref|NP_001190497.1|isoleucyl-tRNA synthetase [Arabidopsis thaliana]	GO:0048481,GO:0006418,GO:0016226,GO:0000166,GO:0005737,GO:0016117,GO:0010027,GO:0009793,GO:0004822,GO:0005524,GO:0003824,GO:0006428,GO:0004812,GO:0010228,GO:0009570,GO:0009507	NP_001190497.1,AED95764.1
scaffold-VXKB-2017662-Ipomoea_purpurea-leaf_stem_flower	3631	1207.59	0.0	gi|22327660|ref|NP_199714.2|isoleucyl-tRNA synthetase [Arabidopsis thaliana]	GO:0048481,GO:0006418,GO:0016226,GO:0000166,GO:0005737,GO:0016117,GO:0010027,GO:0009793,GO:0004822,GO:0005524,GO:0003824,GO:0006428,GO:0004812,GO:0010228,GO:0009570,GO:0009507	NP_199714.2,AAL87306.1,AAN13174.1,AED95762.1
scaffold-VXKB-2017662-Ipomoea_purpurea-leaf_stem_flower	3631	1202.58	0.0	gi|356564073|ref|XP_003550281.1|PREDICTED: isoleucyl-tRNA synthetase-like [Glycine max]		XP_003550281.1
scaffold-VXKB-2017662-Ipomoea_purpurea-leaf_stem_flower	3631	1184.09	0.0	gi|297795625|ref|XP_002865697.1|hypothetical protein ARALYDRAFT_494966 [Arabidopsis lyrata subsp. lyrata]	GO:0006450,GO:0002161,GO:0006418,GO:0000166,GO:0005737,GO:0004822,GO:0005524,GO:0003824,GO:0006428,GO:0004812	XP_002865697.1,EFH41956.1
scaffold-VXKB-2017662-Ipomoea_purpurea-leaf_stem_flower	3631	1179.85	0.0	gi|449513369|ref|XP_004164308.1|PREDICTED: isoleucine--tRNA ligase-like [Cucumis sativus]		XP_004164308.1
scaffold-VXKB-2017662-Ipomoea_purpurea-leaf_stem_flower	3631	1179.08	0.0	gi|449433407|ref|XP_004134489.1|PREDICTED: isoleucine--tRNA ligase-like [Cucumis sativus]		XP_004134489.1
scaffold-VXKB-2017662-Ipomoea_purpurea-leaf_stem_flower	3631	1178.7	0.0	gi|10177193|dbj|BAB10327.1|isoleucyl-tRNA synthetase [Arabidopsis thaliana]		BAB10327.1
scaffold-VXKB-2017662-Ipomoea_purpurea-leaf_stem_flower	3631	1145.57	0.0	gi|147804918|emb|CAN78050.1|hypothetical protein VITISV_015862 [Vitis vinifera]	GO:0006450,GO:0002161,GO:0006418,GO:0000166,GO:0005737,GO:0004822,GO:0005524,GO:0003824,GO:0006428,GO:0004812	CAN78050.1
scaffold-VXKB-2017662-Ipomoea_purpurea-leaf_stem_flower	3631	1143.26	0.0	gi|218191678|gb|EEC74105.1|hypothetical protein OsI_09155 [Oryza sativa Indica Group]	GO:0006450,GO:0002161,GO:0006418,GO:0000166,GO:0005737,GO:0004822,GO:0005524,GO:0003824,GO:0006428,GO:0004812	EEC74105.1
scaffold-VXKB-2017662-Ipomoea_purpurea-leaf_stem_flower	3631	1141.72	0.0	gi|115449027|ref|NP_001048293.1|Os02g0778200 [Oryza sativa Japonica Group]	GO:0006450,GO:0002161,GO:0006418,GO:0000166,GO:0005737,GO:0004822,GO:0005524,GO:0003824,GO:0006428,GO:0004812	NP_001048293.1,BAD16975.1,BAF10207.1,EEE57904.1
scaffold-VXKB-2017662-Ipomoea_purpurea-leaf_stem_flower	3631	1136.32	0.0	gi|357137856|ref|XP_003570515.1|PREDICTED: isoleucyl-tRNA synthetase-like [Brachypodium distachyon]	GO:0006450,GO:0002161,GO:0006418,GO:0000166,GO:0005737,GO:0004822,GO:0005524,GO:0003824,GO:0006428,GO:0004812	XP_003570515.1
scaffold-VXKB-2017662-Ipomoea_purpurea-leaf_stem_flower	3631	1112.06	0.0	gi|326505354|dbj|BAK03064.1|predicted protein [Hordeum vulgare subsp. vulgare]	GO:0006450,GO:0002161,GO:0006418,GO:0000166,GO:0005737,GO:0004822,GO:0005524,GO:0006428,GO:0004812	BAK03064.1
scaffold-VXKB-2017662-Ipomoea_purpurea-leaf_stem_flower	3631	1024.62	0.0	gi|222422851|dbj|BAH19412.1|AT5G49030 [Arabidopsis thaliana]		BAH19412.1
scaffold-VXKB-2017662-Ipomoea_purpurea-leaf_stem_flower	3631	1022.31	0.0	gi|79330394|ref|NP_001032042.1|isoleucyl-tRNA synthetase [Arabidopsis thaliana]	GO:0048481,GO:0006418,GO:0016226,GO:0000166,GO:0005737,GO:0016117,GO:0010027,GO:0009793,GO:0004822,GO:0005524,GO:0003824,GO:0006428,GO:0004812,GO:0010228,GO:0009570,GO:0009507	NP_001032042.1,AED95763.1
scaffold-VXKB-2017662-Ipomoea_purpurea-leaf_stem_flower	3631	1014.6	0.0	gi|168008836|ref|XP_001757112.1|predicted protein [Physcomitrella patens subsp. patens]	GO:0006450,GO:0002161,GO:0006418,GO:0000166,GO:0005737,GO:0004822,GO:0005524,GO:0003824,GO:0006428,GO:0004812	XP_001757112.1,EDQ77971.1
scaffold-VXKB-2017662-Ipomoea_purpurea-leaf_stem_flower	3631	964.14	0.0	gi|302803323|ref|XP_002983415.1|hypothetical protein SELMODRAFT_445517 [Selaginella moellendorffii]	GO:0006450,GO:0002161,GO:0048481,GO:0006418,GO:0006869,GO:0000166,GO:0005737,GO:0004822,GO:0005524,GO:0003824,GO:0006428,GO:0004812,GO:0009507	XP_002983415.1,EFJ15757.1
scaffold-VXKB-2017736-Ipomoea_purpurea-leaf_stem_flower	2981	551.977	0.0	gi|255585516|ref|XP_002533449.1|GTP-binding protein alpha subunit, gna, putative [Ricinus communis]	GO:0005525,GO:0019001,GO:0004871,GO:0000166,GO:0007165,GO:0007186	XP_002533449.1,EEF28933.1
scaffold-VXKB-2017736-Ipomoea_purpurea-leaf_stem_flower	2981	567.0	0.0	gi|359491768|ref|XP_002267445.2|PREDICTED: uncharacterized protein LOC100242391 [Vitis vinifera]		XP_002267445.2
scaffold-VXKB-2017736-Ipomoea_purpurea-leaf_stem_flower	2981	558.525	0.0	gi|356522900|ref|XP_003530080.1|PREDICTED: uncharacterized protein LOC100794860 [Glycine max]		XP_003530080.1
scaffold-VXKB-2017736-Ipomoea_purpurea-leaf_stem_flower	2981	566.229	0.0	gi|297742775|emb|CBI35455.3|unnamed protein product [Vitis vinifera]		CBI35455.3
scaffold-VXKB-2017736-Ipomoea_purpurea-leaf_stem_flower	2981	553.518	0.0	gi|449439213|ref|XP_004137381.1|PREDICTED: uncharacterized protein LOC101210419 [Cucumis sativus]		XP_004137381.1,XP_004162819.1
scaffold-VXKB-2017736-Ipomoea_purpurea-leaf_stem_flower	2981	553.518	0.0	gi|356529472|ref|XP_003533315.1|PREDICTED: uncharacterized protein LOC100817090 [Glycine max]		XP_003533315.1
scaffold-VXKB-2017736-Ipomoea_purpurea-leaf_stem_flower	2981	546.969	0.0	gi|224120356|ref|XP_002318309.1|predicted protein [Populus trichocarpa]	GO:0005525,GO:0019001,GO:0004871,GO:0000166,GO:0007165,GO:0007186	XP_002318309.1,EEE96529.1
scaffold-VXKB-2017736-Ipomoea_purpurea-leaf_stem_flower	2981	513.842	0.0	gi|224138260|ref|XP_002326558.1|predicted protein [Populus trichocarpa]	GO:0019001,GO:0009744,GO:2000067,GO:0005634,GO:0009737,GO:0000166,GO:0005525,GO:0009630,GO:0048364,GO:0010555,GO:0007165,GO:0009652,GO:0004871,GO:0009723,GO:0007186,GO:0009749,GO:0009750	XP_002326558.1,EEE72357.1
scaffold-VXKB-2017736-Ipomoea_purpurea-leaf_stem_flower	2981	518.079	0.0	gi|255555919|ref|XP_002518995.1|GTP-binding protein alpha subunit, gna, putative [Ricinus communis]	GO:0005525,GO:0019001,GO:0004871,GO:0000166,GO:0007165,GO:0007186	XP_002518995.1,EEF43528.1
scaffold-VXKB-2017736-Ipomoea_purpurea-leaf_stem_flower	2981	507.294	0.0	gi|356496050|ref|XP_003516883.1|PREDICTED: uncharacterized protein LOC100794534 [Glycine max]	GO:0005525,GO:0019001,GO:0004871,GO:0000166,GO:0007165,GO:0007186	XP_003516883.1
scaffold-VXKB-2017736-Ipomoea_purpurea-leaf_stem_flower	2981	512.301	0.0	gi|297846152|ref|XP_002890957.1|extra-large GTP-binding protein 3 [Arabidopsis lyrata subsp. lyrata]	GO:0005525,GO:0019001,GO:0004871,GO:0000166,GO:0007165,GO:0007186	XP_002890957.1,EFH67216.1
scaffold-VXKB-2017736-Ipomoea_purpurea-leaf_stem_flower	2981	510.375	0.0	gi|15222516|ref|NP_174475.1|extra-large GTP-binding protein 3 [Arabidopsis thaliana]	GO:0009750,GO:0019001,GO:0010555,GO:0031683,GO:0005634,GO:0003924,GO:0031234,GO:0009737,GO:0006184,GO:0005834,GO:0007188,GO:0007186,GO:2000067,GO:0048364,GO:0009652,GO:0009749,GO:0004871,GO:0001664,GO:0005737,GO:0009744,GO:0007165,GO:0009630,GO:0009723	NP_174475.1,NP_849737.1,NP_001185125.1,AAG50710.1,AAG50792.1,BAF01414.1,BAH19924.1,BAH20323.1,ACT10805.1,AEE31417.1,AEE31418.1,AEE31419.1
scaffold-VXKB-2017736-Ipomoea_purpurea-leaf_stem_flower	2981	503.442	0.0	gi|356531467|ref|XP_003534299.1|PREDICTED: uncharacterized protein LOC100803926 [Glycine max]	GO:0005525,GO:0019001,GO:0004871,GO:0000166,GO:0007165,GO:0007186	XP_003534299.1
scaffold-VXKB-2017736-Ipomoea_purpurea-leaf_stem_flower	2981	504.982	0.0	gi|449456739|ref|XP_004146106.1|PREDICTED: uncharacterized protein LOC101207353 [Cucumis sativus]		XP_004146106.1
scaffold-VXKB-2017736-Ipomoea_purpurea-leaf_stem_flower	2981	520.39	0.0	gi|413926902|gb|AFW66834.1|hypothetical protein ZEAMMB73_246975 [Zea mays]		AFW66834.1,AFW66835.1
scaffold-VXKB-2017736-Ipomoea_purpurea-leaf_stem_flower	2981	517.694	0.0	gi|359474450|ref|XP_003631470.1|PREDICTED: uncharacterized protein LOC100248864 [Vitis vinifera]	GO:0019001,GO:0009744,GO:2000067,GO:0005634,GO:0009737,GO:0000166,GO:0005525,GO:0009630,GO:0048364,GO:0010555,GO:0007165,GO:0009652,GO:0004871,GO:0009723,GO:0007186,GO:0009749,GO:0009750	XP_003631470.1
scaffold-VXKB-2017736-Ipomoea_purpurea-leaf_stem_flower	2981	501.516	0.0	gi|449509504|ref|XP_004163607.1|PREDICTED: uncharacterized LOC101207353 [Cucumis sativus]		XP_004163607.1
scaffold-VXKB-2017736-Ipomoea_purpurea-leaf_stem_flower	2981	513.842	0.0	gi|326495194|dbj|BAJ85693.1|predicted protein [Hordeum vulgare subsp. vulgare]	GO:0005525,GO:0019001,GO:0004871,GO:0000166,GO:0007165,GO:0007186	BAJ85693.1
scaffold-VXKB-2017736-Ipomoea_purpurea-leaf_stem_flower	2981	511.916	0.0	gi|242060104|ref|XP_002451341.1|hypothetical protein SORBIDRAFT_04g000360 [Sorghum bicolor]	GO:0019001,GO:0009744,GO:2000067,GO:0005634,GO:0009737,GO:0000166,GO:0005525,GO:0009630,GO:0048364,GO:0010555,GO:0007165,GO:0009652,GO:0004871,GO:0009723,GO:0007186,GO:0009749,GO:0009750	XP_002451341.1,EES04317.1
scaffold-VXKB-2017736-Ipomoea_purpurea-leaf_stem_flower	2981	516.538	0.0	gi|297742015|emb|CBI33802.3|unnamed protein product [Vitis vinifera]		CBI33802.3
scaffold-VXKB-2017762-Ipomoea_purpurea-leaf_stem_flower	5399	1541.55	0.0	gi|359483223|ref|XP_002270538.2|PREDICTED: histone acetyltransferase HAC1-like isoform 1 [Vitis vinifera]		XP_002270538.2
scaffold-VXKB-2017762-Ipomoea_purpurea-leaf_stem_flower	5399	1540.4	0.0	gi|359483225|ref|XP_003632923.1|PREDICTED: histone acetyltransferase HAC1-like isoform 2 [Vitis vinifera]		XP_003632923.1
scaffold-VXKB-2017762-Ipomoea_purpurea-leaf_stem_flower	5399	1498.03	0.0	gi|224097301|ref|XP_002310900.1|histone acetyltransferase [Populus trichocarpa]	GO:0016740,GO:0004402,GO:0006473,GO:0005634,GO:0009294,GO:0016573,GO:0008270,GO:0048573,GO:0006355,GO:0009908,GO:0046872,GO:0003712	XP_002310900.1,EEE91350.1
scaffold-VXKB-2017762-Ipomoea_purpurea-leaf_stem_flower	5399	1492.25	0.0	gi|255544454|ref|XP_002513288.1|transcription cofactor, putative [Ricinus communis]	GO:0046872,GO:0006355,GO:0016573,GO:0004402,GO:0008270,GO:0005634,GO:0003712	XP_002513288.1,EEF48691.1
scaffold-VXKB-2017762-Ipomoea_purpurea-leaf_stem_flower	5399	1474.14	0.0	gi|449456963|ref|XP_004146218.1|PREDICTED: histone acetyltransferase HAC1-like [Cucumis sativus]		XP_004146218.1
scaffold-VXKB-2017762-Ipomoea_purpurea-leaf_stem_flower	5399	1473.76	0.0	gi|449495200|ref|XP_004159763.1|PREDICTED: LOW QUALITY PROTEIN: histone acetyltransferase HAC1-like [Cucumis sativus]		XP_004159763.1
scaffold-VXKB-2017762-Ipomoea_purpurea-leaf_stem_flower	5399	1462.2	0.0	gi|224122778|ref|XP_002330477.1|histone acetyltransferase [Populus trichocarpa]	GO:0016740,GO:0004402,GO:0006473,GO:0005634,GO:0009294,GO:0016573,GO:0008270,GO:0048573,GO:0006355,GO:0009908,GO:0046872,GO:0003712	XP_002330477.1,EEF09020.1
scaffold-VXKB-2017762-Ipomoea_purpurea-leaf_stem_flower	5399	1432.93	0.0	gi|356521465|ref|XP_003529376.1|PREDICTED: histone acetyltransferase HAC1-like [Glycine max]	GO:0046872,GO:0006355,GO:0016573,GO:0004402,GO:0008270,GO:0005634,GO:0003712	XP_003529376.1
scaffold-VXKB-2017762-Ipomoea_purpurea-leaf_stem_flower	5399	1426.77	0.0	gi|356523482|ref|XP_003530367.1|PREDICTED: histone acetyltransferase HAC1-like [Glycine max]		XP_003530367.1
scaffold-VXKB-2017762-Ipomoea_purpurea-leaf_stem_flower	5399	1415.59	0.0	gi|297735669|emb|CBI18356.3|unnamed protein product [Vitis vinifera]		CBI18356.3
scaffold-VXKB-2017762-Ipomoea_purpurea-leaf_stem_flower	5399	1409.82	0.0	gi|334184005|ref|NP_001185433.1|E1A/CREB-binding protein [Arabidopsis thaliana]	GO:0004402,GO:0006473,GO:0009294,GO:0005634,GO:0008270,GO:0006357,GO:0048573,GO:0006355,GO:0009908,GO:0003712	NP_001185433.1,AEE36192.1
scaffold-VXKB-2017762-Ipomoea_purpurea-leaf_stem_flower	5399	1409.05	0.0	gi|186496330|ref|NP_565197.3|E1A/CREB-binding protein [Arabidopsis thaliana]	GO:0004402,GO:0006473,GO:0009294,GO:0005634,GO:0008270,GO:0006357,GO:0048573,GO:0006355,GO:0009908,GO:0003712	NP_565197.3,Q9C5X9.2,AEE36191.1
scaffold-VXKB-2017762-Ipomoea_purpurea-leaf_stem_flower	5399	1407.89	0.0	gi|12597461|gb|AAG60059.1|p300/CBP acetyltransferase-related protein 2 [Arabidopsis thaliana]		AAG60059.1
scaffold-VXKB-2017762-Ipomoea_purpurea-leaf_stem_flower	5399	1407.89	0.0	gi|297842687|ref|XP_002889225.1|hypothetical protein ARALYDRAFT_477069 [Arabidopsis lyrata subsp. lyrata]	GO:0046872,GO:0006355,GO:0016573,GO:0004402,GO:0008270,GO:0005634,GO:0003712	XP_002889225.1,EFH65484.1
scaffold-VXKB-2017762-Ipomoea_purpurea-leaf_stem_flower	5399	1388.63	0.0	gi|357467647|ref|XP_003604108.1|Histone acetyltransferase [Medicago truncatula]	GO:0046872,GO:0006355,GO:0016740,GO:0016573,GO:0004402,GO:0008270,GO:0005634,GO:0003712	XP_003604108.1,AES86305.1
scaffold-VXKB-2017762-Ipomoea_purpurea-leaf_stem_flower	5399	1386.32	0.0	gi|297844606|ref|XP_002890184.1|predicted protein [Arabidopsis lyrata subsp. lyrata]	GO:0046872,GO:0006355,GO:0016573,GO:0004402,GO:0008270,GO:0005634,GO:0003712	XP_002890184.1,EFH66443.1
scaffold-VXKB-2017762-Ipomoea_purpurea-leaf_stem_flower	5399	1362.82	0.0	gi|334182629|ref|NP_001185015.1|histone acetyltransferase HAC12 [Arabidopsis thaliana]	GO:0004402,GO:0006473,GO:0048765,GO:0010090,GO:0005634,GO:0009793,GO:0008270,GO:0045010,GO:0006355,GO:0071555,GO:0009908,GO:0010228,GO:0003712,GO:0007155	NP_001185015.1,AEE29488.1
scaffold-VXKB-2017762-Ipomoea_purpurea-leaf_stem_flower	5399	1361.67	0.0	gi|15219327|ref|NP_173115.1|histone acetyltransferase HAC12 [Arabidopsis thaliana]	GO:0004402,GO:0006473,GO:0048765,GO:0010090,GO:0005634,GO:0009793,GO:0008270,GO:0045010,GO:0006355,GO:0071555,GO:0009908,GO:0010228,GO:0003712,GO:0007155	NP_173115.1,Q9FWQ5.2,AEE29487.1
scaffold-VXKB-2017762-Ipomoea_purpurea-leaf_stem_flower	5399	1357.04	0.0	gi|9954734|gb|AAG09087.1|AC026237_8Unknown Protein [Arabidopsis thaliana]		AAG09087.1
scaffold-VXKB-2017762-Ipomoea_purpurea-leaf_stem_flower	5399	1311.21	0.0	gi|242060438|ref|XP_002451508.1|hypothetical protein SORBIDRAFT_04g003020 [Sorghum bicolor]	GO:0006355,GO:0016573,GO:0004402,GO:0008270,GO:0005634,GO:0003712	XP_002451508.1,EES04484.1
scaffold-VXKB-2000502-Ipomoea_purpurea-leaf_stem_flower	1026	489.189	2.60223E-170	gi|414882020|tpg|DAA59151.1|TPA: hypothetical protein ZEAMMB73_931450, partial [Zea mays]		DAA59151.1
scaffold-VXKB-2000502-Ipomoea_purpurea-leaf_stem_flower	1026	488.419	5.52587E-170	gi|242067169|ref|XP_002448861.1|hypothetical protein SORBIDRAFT_05g000445 [Sorghum bicolor]	GO:0030130,GO:0016192,GO:0005198,GO:0006886,GO:0030132	XP_002448861.1,XP_002441665.1,EES07849.1,EES15503.1,DAA39348.1
scaffold-VXKB-2000502-Ipomoea_purpurea-leaf_stem_flower	1026	493.812	1.076E-160	gi|12322717|gb|AAG51341.1|AC012562_2putative clathrin heavy chain, 3' partial; 6334-1 [Arabidopsis thaliana]		AAG51341.1
scaffold-VXKB-2000502-Ipomoea_purpurea-leaf_stem_flower	1026	499.975	5.7093E-160	gi|225434540|ref|XP_002276855.1|PREDICTED: clathrin heavy chain 2 [Vitis vinifera]	GO:0030130,GO:0016192,GO:0005198,GO:0006886,GO:0030132	XP_002276855.1,CBI15929.3
scaffold-VXKB-2000502-Ipomoea_purpurea-leaf_stem_flower	1026	464.922	5.84519E-160	gi|147778639|emb|CAN71721.1|hypothetical protein VITISV_012220 [Vitis vinifera]	GO:0030130,GO:0016192,GO:0005198,GO:0006886,GO:0030132	CAN71721.1
scaffold-VXKB-2000502-Ipomoea_purpurea-leaf_stem_flower	1026	498.049	2.91436E-159	gi|297833602|ref|XP_002884683.1|hypothetical protein ARALYDRAFT_896987 [Arabidopsis lyrata subsp. lyrata]	GO:0030130,GO:0016192,GO:0005198,GO:0006886,GO:0030132	XP_002884683.1,EFH60942.1
scaffold-VXKB-2000502-Ipomoea_purpurea-leaf_stem_flower	1026	496.123	1.56851E-158	gi|297833898|ref|XP_002884831.1|hypothetical protein ARALYDRAFT_478454 [Arabidopsis lyrata subsp. lyrata]	GO:0030130,GO:0016192,GO:0005198,GO:0006886,GO:0030132	XP_002884831.1,EFH61090.1
scaffold-VXKB-2000502-Ipomoea_purpurea-leaf_stem_flower	1026	495.738	1.7668E-158	gi|30681617|ref|NP_187724.2|Clathrin, heavy chain [Arabidopsis thaliana]	GO:0009506,GO:0005774,GO:0005773,GO:0006897,GO:0030132,GO:0005794,GO:0030130,GO:0006886,GO:0005515,GO:0005829,GO:0016192,GO:0005886,GO:0005198	NP_187724.2,Q0WNJ6.1,BAF01303.1,AEE75005.1
scaffold-VXKB-2000502-Ipomoea_purpurea-leaf_stem_flower	1026	495.738	1.82208E-158	gi|6016683|gb|AAF01510.1|AC009991_6putative clathrin heavy chain [Arabidopsis thaliana]		AAF01510.1,AAG50967.1
scaffold-VXKB-2000502-Ipomoea_purpurea-leaf_stem_flower	1026	494.967	3.79188E-158	gi|356501173|ref|XP_003519402.1|PREDICTED: clathrin heavy chain 1-like [Glycine max]		XP_003519402.1
scaffold-VXKB-2000502-Ipomoea_purpurea-leaf_stem_flower	1026	494.967	3.80157E-158	gi|42563757|ref|NP_187466.4|Clathrin, heavy chain [Arabidopsis thaliana]	GO:0009506,GO:0016020,GO:0006897,GO:0030132,GO:0005794,GO:0030130,GO:0006886,GO:0005515,GO:0005829,GO:0016192,GO:0005886,GO:0005198,GO:0009507	NP_187466.4,Q0WLB5.1,BAF02092.1,AEE74644.1
scaffold-VXKB-2000502-Ipomoea_purpurea-leaf_stem_flower	1026	489.189	3.06928E-157	gi|218186256|gb|EEC68683.1|hypothetical protein OsI_37138 [Oryza sativa Indica Group]		EEC68683.1
scaffold-VXKB-2000502-Ipomoea_purpurea-leaf_stem_flower	1026	492.271	3.40071E-157	gi|224098697|ref|XP_002311238.1|predicted protein [Populus trichocarpa]	GO:0016020,GO:0005773,GO:0030132,GO:0030130,GO:0006886,GO:0016192,GO:0005886,GO:0005198,GO:0009507	XP_002311238.1,EEE88605.1
scaffold-VXKB-2000502-Ipomoea_purpurea-leaf_stem_flower	1026	489.96	3.68556E-157	gi|125535486|gb|EAY81974.1|hypothetical protein OsI_37152 [Oryza sativa Indica Group]		EAY81974.1
scaffold-VXKB-2000502-Ipomoea_purpurea-leaf_stem_flower	1026	492.271	4.34452E-157	gi|224112467|ref|XP_002316201.1|predicted protein [Populus trichocarpa]	GO:0016020,GO:0005773,GO:0030132,GO:0030130,GO:0006886,GO:0016192,GO:0005886,GO:0005198,GO:0009507	XP_002316201.1,EEF02372.1
scaffold-VXKB-2000502-Ipomoea_purpurea-leaf_stem_flower	1026	491.5	7.50722E-157	gi|413915858|gb|AFW55790.1|putative clathrin heavy chain family protein [Zea mays]		AFW55790.1
scaffold-VXKB-2000502-Ipomoea_purpurea-leaf_stem_flower	1026	490.345	1.93697E-156	gi|357161325|ref|XP_003579054.1|PREDICTED: clathrin heavy chain 1-like [Brachypodium distachyon]	GO:0030130,GO:0016192,GO:0005198,GO:0006886,GO:0030132	XP_003579054.1
scaffold-VXKB-2000502-Ipomoea_purpurea-leaf_stem_flower	1026	489.96	2.90954E-156	gi|122232855|sp|Q2RBN7.1|CLH1_ORYSJRecName: Full=Clathrin heavy chain 1		Q2RBN7.1,ABA91061.1
scaffold-VXKB-2000502-Ipomoea_purpurea-leaf_stem_flower	1026	489.96	2.90954E-156	gi|125578212|gb|EAZ19358.1|hypothetical protein OsJ_34910 [Oryza sativa Japonica Group]		EAZ19358.1
scaffold-VXKB-2000502-Ipomoea_purpurea-leaf_stem_flower	1026	489.96	2.96979E-156	gi|122238868|sp|Q2QYW2.1|CLH2_ORYSJRecName: Full=Clathrin heavy chain 2		Q2QYW2.1,ABA95598.1
scaffold-VXKB-2000823-Ipomoea_purpurea-leaf_stem_flower	1608	580.867	0.0	gi|85720841|gb|ABC75838.1|cytochrome P450 CYP74C9 [Petunia integrifolia subsp. inflata]	GO:0046872,GO:0055114,GO:0016705,GO:0020037,GO:0009055,GO:0005506,GO:0004497	ABC75838.1,ABC75839.1
scaffold-VXKB-2000823-Ipomoea_purpurea-leaf_stem_flower	1608	577.4	0.0	gi|350539693|ref|NP_001234502.1|cytochrome P450 CYP74C4 [Solanum lycopersicum]	GO:0046872,GO:0055114,GO:0016705,GO:0020037,GO:0009055,GO:0005506,GO:0004497	NP_001234502.1,AAL86702.1
scaffold-VXKB-2000823-Ipomoea_purpurea-leaf_stem_flower	1608	573.548	0.0	gi|359475248|ref|XP_003631622.1|PREDICTED: allene oxide synthase, chloroplastic [Vitis vinifera]		XP_003631622.1
scaffold-VXKB-2000823-Ipomoea_purpurea-leaf_stem_flower	1608	572.778	0.0	gi|311294093|gb|ADP88811.1|fatty acid hydroperoxide lyase 2 [Vitis vinifera]	GO:0046872,GO:0055114,GO:0016705,GO:0020037,GO:0009055,GO:0005506,GO:0004497,GO:0016829	ADP88811.1
scaffold-VXKB-2000823-Ipomoea_purpurea-leaf_stem_flower	1608	571.622	0.0	gi|225428606|ref|XP_002281226.1|PREDICTED: allene oxide synthase, chloroplastic [Vitis vinifera]	GO:0046872,GO:0055114,GO:0016705,GO:0020037,GO:0009055,GO:0005506,GO:0004497	XP_002281226.1
scaffold-VXKB-2000823-Ipomoea_purpurea-leaf_stem_flower	1608	569.696	0.0	gi|225428602|ref|XP_002281201.1|PREDICTED: allene oxide synthase, chloroplastic-like [Vitis vinifera]		XP_002281201.1
scaffold-VXKB-2000823-Ipomoea_purpurea-leaf_stem_flower	1608	568.155	0.0	gi|76786466|gb|ABA54984.1|allene oxide syntase [Solanum tuberosum]	GO:0020037,GO:0005506,GO:0016705,GO:0009055,GO:0047987,GO:0055114,GO:0016829,GO:0046872,GO:0004497	ABA54984.1
scaffold-VXKB-2000823-Ipomoea_purpurea-leaf_stem_flower	1608	565.844	0.0	gi|56605358|emb|CAI30876.1|allene oxide synthase [Solanum tuberosum]	GO:0020037,GO:0005506,GO:0016705,GO:0009055,GO:0047987,GO:0055114,GO:0016829,GO:0046872,GO:0004497	CAI30876.1
scaffold-VXKB-2000823-Ipomoea_purpurea-leaf_stem_flower	1608	562.762	0.0	gi|225428600|ref|XP_002281190.1|PREDICTED: allene oxide synthase, chloroplastic [Vitis vinifera]	GO:0046872,GO:0055114,GO:0016705,GO:0020037,GO:0009055,GO:0005506,GO:0004497	XP_002281190.1
scaffold-VXKB-2000823-Ipomoea_purpurea-leaf_stem_flower	1608	560.451	0.0	gi|25991603|gb|AAN76867.1|AF454634_1cytochrome P450 CYP74C3 [Solanum lycopersicum]	GO:0055114,GO:0016705,GO:0020037,GO:0009055,GO:0005506	AAN76867.1
scaffold-VXKB-2000823-Ipomoea_purpurea-leaf_stem_flower	1608	553.903	0.0	gi|225428598|ref|XP_002281159.1|PREDICTED: allene oxide synthase, chloroplastic [Vitis vinifera]	GO:0046872,GO:0055114,GO:0016705,GO:0020037,GO:0009055,GO:0005506,GO:0004497	XP_002281159.1
scaffold-VXKB-2000823-Ipomoea_purpurea-leaf_stem_flower	1608	548.51	0.0	gi|115304530|gb|ABI93819.1|fatty acid 9/13-hydroperoxide lyase [Solanum pennellii]	GO:0055114,GO:0016705,GO:0020037,GO:0009055,GO:0005506,GO:0016829	ABI93819.1
scaffold-VXKB-2000823-Ipomoea_purpurea-leaf_stem_flower	1608	536.569	0.0	gi|33300600|emb|CAE18065.1|cytochrome P450 [Prunus dulcis]	GO:0046872,GO:0055114,GO:0016705,GO:0020037,GO:0009055,GO:0005506,GO:0004497	CAE18065.1
scaffold-VXKB-2000823-Ipomoea_purpurea-leaf_stem_flower	1608	535.798	0.0	gi|224077778|ref|XP_002305404.1|predicted protein [Populus trichocarpa]	GO:0046872,GO:0055114,GO:0016705,GO:0020037,GO:0009055,GO:0005506,GO:0004497	XP_002305404.1,EEE85915.1
scaffold-VXKB-2000823-Ipomoea_purpurea-leaf_stem_flower	1608	530.406	0.0	gi|14134199|gb|AAK54282.1|AF081955_1fatty acid 9-hydroperoxide lyase [Cucumis melo]	GO:0055114,GO:0016705,GO:0020037,GO:0009055,GO:0005506,GO:0016829	AAK54282.1
scaffold-VXKB-2000823-Ipomoea_purpurea-leaf_stem_flower	1608	529.635	0.0	gi|449438456|ref|XP_004137004.1|PREDICTED: allene oxide synthase, chloroplastic-like [Cucumis sativus]		XP_004137004.1,XP_004166591.1
scaffold-VXKB-2000823-Ipomoea_purpurea-leaf_stem_flower	1608	529.25	0.0	gi|7576889|gb|AAF64041.1|AF229811_1fatty acid hydroperoxide lyase [Cucumis sativus]	GO:0046872,GO:0055114,GO:0016705,GO:0020037,GO:0009055,GO:0005506,GO:0004497,GO:0016829	AAF64041.1
scaffold-VXKB-2000823-Ipomoea_purpurea-leaf_stem_flower	1608	528.48	1.65507E-180	gi|224077780|ref|XP_002305405.1|cytochrome P450 [Populus trichocarpa]	GO:0046872,GO:0055114,GO:0016705,GO:0020037,GO:0009055,GO:0005506,GO:0004497	XP_002305405.1,EEE85916.1
scaffold-VXKB-2000823-Ipomoea_purpurea-leaf_stem_flower	1608	527.709	2.94419E-180	gi|118484230|gb|ABK93995.1|unknown [Populus trichocarpa]	GO:0046872,GO:0055114,GO:0016705,GO:0020037,GO:0009055,GO:0005506,GO:0004497	ABK93995.1
scaffold-VXKB-2000823-Ipomoea_purpurea-leaf_stem_flower	1608	526.168	6.52181E-180	gi|224148020|ref|XP_002336576.1|cytochrome P450 [Populus trichocarpa]	GO:0046872,GO:0055114,GO:0016705,GO:0020037,GO:0009055,GO:0005506,GO:0004497	XP_002336576.1,EEE74650.1
scaffold-VXKB-2000918-Ipomoea_purpurea-leaf_stem_flower	1582	721.85	0.0	gi|225450981|ref|XP_002284787.1|PREDICTED: seryl-tRNA synthetase [Vitis vinifera]	GO:0005524,GO:0005737,GO:0004812,GO:0006434,GO:0000166,GO:0006418,GO:0004828	XP_002284787.1,CBI36762.3
scaffold-VXKB-2000918-Ipomoea_purpurea-leaf_stem_flower	1582	702.59	0.0	gi|224081391|ref|XP_002306393.1|predicted protein [Populus trichocarpa]	GO:0005524,GO:0005737,GO:0004812,GO:0006434,GO:0000166,GO:0046686,GO:0006418,GO:0004828	XP_002306393.1,EEE93389.1
scaffold-VXKB-2000918-Ipomoea_purpurea-leaf_stem_flower	1582	699.893	0.0	gi|255546678|ref|XP_002514398.1|seryl-tRNA synthetase, putative [Ricinus communis]	GO:0005524,GO:0016874,GO:0005737,GO:0004812,GO:0006434,GO:0000166,GO:0006418,GO:0004828	XP_002514398.1,EEF47994.1
scaffold-VXKB-2000918-Ipomoea_purpurea-leaf_stem_flower	1582	694.115	0.0	gi|6094413|sp|O81983.1|SYS_HELANRecName: Full=Serine--tRNA ligase; AltName: Full=Seryl-tRNA synthetase; Short=SerRS; AltName: Full=Seryl-tRNA(Ser/Sec) synthetase	GO:0016874,GO:0006418,GO:0004828,GO:0000166,GO:0005737,GO:0006412,GO:0005524,GO:0006434,GO:0004812,GO:0097056	O81983.1,CAB11470.1
scaffold-VXKB-2000918-Ipomoea_purpurea-leaf_stem_flower	1582	686.797	0.0	gi|255557773|ref|XP_002519916.1|seryl-tRNA synthetase, putative [Ricinus communis]	GO:0005524,GO:0016874,GO:0005737,GO:0004812,GO:0006434,GO:0000166,GO:0006418,GO:0004828	XP_002519916.1,EEF42520.1
scaffold-VXKB-2000918-Ipomoea_purpurea-leaf_stem_flower	1582	677.167	0.0	gi|356535091|ref|XP_003536082.1|PREDICTED: seryl-tRNA synthetase-like [Glycine max]	GO:0005524,GO:0005737,GO:0004812,GO:0006434,GO:0000166,GO:0006418,GO:0004828	XP_003536082.1
scaffold-VXKB-2000918-Ipomoea_purpurea-leaf_stem_flower	1582	672.544	0.0	gi|356576773|ref|XP_003556504.1|PREDICTED: seryl-tRNA synthetase-like [Glycine max]	GO:0005524,GO:0005737,GO:0004812,GO:0006434,GO:0000166,GO:0006418,GO:0004828	XP_003556504.1
scaffold-VXKB-2000918-Ipomoea_purpurea-leaf_stem_flower	1582	671.003	0.0	gi|148910656|gb|ABR18398.1|unknown [Picea sitchensis]	GO:0005524,GO:0005737,GO:0004812,GO:0006434,GO:0000166,GO:0006418,GO:0004828	ABR18398.1
scaffold-VXKB-2000918-Ipomoea_purpurea-leaf_stem_flower	1582	663.685	0.0	gi|15240939|ref|NP_198099.1|seryl-tRNA synthetase [Arabidopsis thaliana]	GO:0009165,GO:0006418,GO:0004828,GO:0006499,GO:0000166,GO:0005737,GO:0005524,GO:0006096,GO:0006434,GO:0006094,GO:0009651,GO:0004812,GO:0046686,GO:0005829	NP_198099.1,Q39230.1,AAK28648.1,CAA94388.1,AAK93731.1,AED93692.1
scaffold-VXKB-2000918-Ipomoea_purpurea-leaf_stem_flower	1582	662.144	0.0	gi|297812971|ref|XP_002874369.1|seryl-tRNA synthetase [Arabidopsis lyrata subsp. lyrata]	GO:0005524,GO:0005737,GO:0004812,GO:0006434,GO:0000166,GO:0006418,GO:0004828	XP_002874369.1,EFH50628.1
scaffold-VXKB-2000918-Ipomoea_purpurea-leaf_stem_flower	1582	660.603	0.0	gi|357441653|ref|XP_003591104.1|Seryl-tRNA synthetase [Medicago truncatula]	GO:0005524,GO:0005737,GO:0004812,GO:0006434,GO:0000166,GO:0006418,GO:0004828	XP_003591104.1,AES61355.1
scaffold-VXKB-2000918-Ipomoea_purpurea-leaf_stem_flower	1582	644.425	0.0	gi|147801318|emb|CAN77028.1|hypothetical protein VITISV_015339 [Vitis vinifera]	GO:0005524,GO:0005737,GO:0004812,GO:0006434,GO:0000166,GO:0006418,GO:0004828	CAN77028.1
scaffold-VXKB-2000918-Ipomoea_purpurea-leaf_stem_flower	1582	634.795	0.0	gi|218192264|gb|EEC74691.1|hypothetical protein OsI_10395 [Oryza sativa Indica Group]		EEC74691.1
scaffold-VXKB-2000918-Ipomoea_purpurea-leaf_stem_flower	1582	633.639	0.0	gi|115451355|ref|NP_001049278.1|Os03g0198400 [Oryza sativa Japonica Group]		NP_001049278.1,ABF94474.1,BAF11192.1,BAG95888.1,BAG87019.1,EEE58510.1
scaffold-VXKB-2000918-Ipomoea_purpurea-leaf_stem_flower	1582	629.787	0.0	gi|297812973|ref|XP_002874370.1|seryl-tRNA synthetase [Arabidopsis lyrata subsp. lyrata]	GO:0005524,GO:0005737,GO:0004812,GO:0006434,GO:0000166,GO:0006418,GO:0004828	XP_002874370.1,EFH50629.1
scaffold-VXKB-2000918-Ipomoea_purpurea-leaf_stem_flower	1582	628.246	0.0	gi|194701166|gb|ACF84667.1|unknown [Zea mays]	GO:0005524,GO:0005737,GO:0004812,GO:0006434,GO:0000166,GO:0046686,GO:0006418,GO:0004828	ACF84667.1,ACG32711.1
scaffold-VXKB-2000918-Ipomoea_purpurea-leaf_stem_flower	1582	625.935	0.0	gi|226499136|ref|NP_001140663.1|seryl-tRNA synthetase isoform 1 [Zea mays]	GO:0005524,GO:0005737,GO:0004812,GO:0006434,GO:0000166,GO:0046686,GO:0006418,GO:0004828	NP_001140663.1,ACF84317.1,DAA42021.1,DAA42022.1,DAA42023.1
scaffold-VXKB-2000918-Ipomoea_purpurea-leaf_stem_flower	1582	624.009	0.0	gi|242041875|ref|XP_002468332.1|hypothetical protein SORBIDRAFT_01g043930 [Sorghum bicolor]	GO:0005524,GO:0005737,GO:0004812,GO:0006434,GO:0000166,GO:0046686,GO:0006418,GO:0004828	XP_002468332.1,EER95330.1
scaffold-VXKB-2000918-Ipomoea_purpurea-leaf_stem_flower	1582	623.239	0.0	gi|357129465|ref|XP_003566382.1|PREDICTED: seryl-tRNA synthetase-like [Brachypodium distachyon]	GO:0005524,GO:0005737,GO:0004812,GO:0006434,GO:0000166,GO:0006418,GO:0004828	XP_003566382.1
scaffold-VXKB-2000918-Ipomoea_purpurea-leaf_stem_flower	1582	622.468	0.0	gi|326519877|dbj|BAK03863.1|predicted protein [Hordeum vulgare subsp. vulgare]	GO:0005524,GO:0005737,GO:0004812,GO:0006434,GO:0000166,GO:0006418,GO:0004828	BAK03863.1
scaffold-VXKB-2000986-Ipomoea_purpurea-leaf_stem_flower	1738	382.489	5.91534E-179	gi|350534468|ref|NP_001234398.1|ripening regulated protein DDTFR18 [Solanum lycopersicum]	GO:0006855,GO:0016020,GO:0015238,GO:0055085,GO:0015297	NP_001234398.1,AAG49032.1
scaffold-VXKB-2000986-Ipomoea_purpurea-leaf_stem_flower	1738	366.311	1.47936E-175	gi|302142014|emb|CBI19217.3|unnamed protein product [Vitis vinifera]		CBI19217.3
scaffold-VXKB-2000986-Ipomoea_purpurea-leaf_stem_flower	1738	366.696	1.7623E-175	gi|359492469|ref|XP_002285728.2|PREDICTED: protein TRANSPARENT TESTA 12-like [Vitis vinifera]	GO:0006855,GO:0016020,GO:0015238,GO:0055085,GO:0015297	XP_002285728.2
scaffold-VXKB-2000986-Ipomoea_purpurea-leaf_stem_flower	1738	348.591	8.21943E-175	gi|356508053|ref|XP_003522776.1|PREDICTED: protein TRANSPARENT TESTA 12 [Glycine max]	GO:0006855,GO:0016020,GO:0015238,GO:0055085,GO:0015297	XP_003522776.1
scaffold-VXKB-2000986-Ipomoea_purpurea-leaf_stem_flower	1738	350.903	2.82953E-170	gi|224067013|ref|XP_002302326.1|predicted protein [Populus trichocarpa]	GO:0006855,GO:0016020,GO:0015238,GO:0055085,GO:0015297	XP_002302326.1,EEE81599.1
scaffold-VXKB-2000986-Ipomoea_purpurea-leaf_stem_flower	1738	343.199	3.12649E-170	gi|357465151|ref|XP_003602857.1|Ripening regulated protein DDTFR18 [Medicago truncatula]	GO:0006855,GO:0016020,GO:0015238,GO:0055085,GO:0015297	XP_003602857.1,AES73108.1
scaffold-VXKB-2000986-Ipomoea_purpurea-leaf_stem_flower	1738	335.109	3.28696E-170	gi|224097194|ref|XP_002310871.1|predicted protein [Populus trichocarpa]	GO:0006855,GO:0016020,GO:0015238,GO:0055085,GO:0015297	XP_002310871.1,EEE91321.1
scaffold-VXKB-2000986-Ipomoea_purpurea-leaf_stem_flower	1738	332.413	2.39837E-164	gi|356497726|ref|XP_003517710.1|PREDICTED: protein TRANSPARENT TESTA 12-like [Glycine max]		XP_003517710.1
scaffold-VXKB-2000986-Ipomoea_purpurea-leaf_stem_flower	1738	318.546	4.62912E-164	gi|255586693|ref|XP_002533972.1|multidrug resistance pump, putative [Ricinus communis]	GO:0006855,GO:0016020,GO:0015238,GO:0055085,GO:0015297	XP_002533972.1,EEF28410.1
scaffold-VXKB-2000986-Ipomoea_purpurea-leaf_stem_flower	1738	321.627	1.43179E-161	gi|357485623|ref|XP_003613099.1|Protein TRANSPARENT TESTA [Medicago truncatula]	GO:0006855,GO:0016020,GO:0015238,GO:0055085,GO:0015297	XP_003613099.1,AES96057.1
scaffold-VXKB-2000986-Ipomoea_purpurea-leaf_stem_flower	1738	320.087	1.60892E-161	gi|449469827|ref|XP_004152620.1|PREDICTED: protein TRANSPARENT TESTA 12-like [Cucumis sativus]		XP_004152620.1,XP_004164229.1
scaffold-VXKB-2000986-Ipomoea_purpurea-leaf_stem_flower	1738	328.176	1.73855E-160	gi|255545860|ref|XP_002513990.1|multidrug resistance pump, putative [Ricinus communis]	GO:0006855,GO:0016020,GO:0015238,GO:0055085,GO:0015297	XP_002513990.1,EEF48573.1
scaffold-VXKB-2000986-Ipomoea_purpurea-leaf_stem_flower	1738	334.339	1.61763E-159	gi|449438809|ref|XP_004137180.1|PREDICTED: protein TRANSPARENT TESTA 12-like [Cucumis sativus]		XP_004137180.1,XP_004154748.1
scaffold-VXKB-2000986-Ipomoea_purpurea-leaf_stem_flower	1738	320.857	1.15613E-157	gi|224067011|ref|XP_002302325.1|predicted protein [Populus trichocarpa]	GO:0006855,GO:0016020,GO:0015238,GO:0055085,GO:0015297	XP_002302325.1,EEE81598.1
scaffold-VXKB-2000986-Ipomoea_purpurea-leaf_stem_flower	1738	317.775	1.89236E-153	gi|255586695|ref|XP_002533973.1|multidrug resistance pump, putative [Ricinus communis]	GO:0006855,GO:0016020,GO:0015238,GO:0055085,GO:0015297	XP_002533973.1,EEF28411.1
scaffold-VXKB-2000986-Ipomoea_purpurea-leaf_stem_flower	1738	287.345	1.67469E-152	gi|297797567|ref|XP_002866668.1|hypothetical protein ARALYDRAFT_496771 [Arabidopsis lyrata subsp. lyrata]	GO:0006855,GO:0016020,GO:0015238,GO:0055085,GO:0015297	XP_002866668.1,EFH42927.1
scaffold-VXKB-2000986-Ipomoea_purpurea-leaf_stem_flower	1738	285.034	6.51702E-151	gi|15238439|ref|NP_201341.1|mate efflux domain-containing protein [Arabidopsis thaliana]	GO:0009835,GO:0006855,GO:0016020,GO:0015238,GO:0055085,GO:0015297,GO:0005215	NP_201341.1,AAK53040.1,BAB11560.1,AAN28899.1,AED98045.1
scaffold-VXKB-2000986-Ipomoea_purpurea-leaf_stem_flower	1738	298.901	1.35027E-148	gi|116787812|gb|ABK24651.1|unknown [Picea sitchensis]	GO:0006855,GO:0016020,GO:0015238,GO:0055085,GO:0015297	ABK24651.1
scaffold-VXKB-2000986-Ipomoea_purpurea-leaf_stem_flower	1738	290.426	3.24252E-147	gi|218192227|gb|EEC74654.1|hypothetical protein OsI_10313 [Oryza sativa Indica Group]	GO:0016020	EEC74654.1
scaffold-VXKB-2000986-Ipomoea_purpurea-leaf_stem_flower	1738	292.738	3.86174E-147	gi|414865231|tpg|DAA43788.1|TPA: putative MATE efflux family protein [Zea mays]		DAA43788.1
scaffold-VXKB-2001276-Ipomoea_purpurea-leaf_stem_flower	480	268.855	3.54717E-85	gi|171854665|dbj|BAG16522.1|putative MATE family transporter [Capsicum chinense]	GO:0006855,GO:0016020,GO:0015238,GO:0055085,GO:0015297	BAG16522.1
scaffold-VXKB-2001276-Ipomoea_purpurea-leaf_stem_flower	480	239.195	3.80107E-75	gi|147773214|emb|CAN60480.1|hypothetical protein VITISV_037002 [Vitis vinifera]	GO:0006855,GO:0016020,GO:0015238,GO:0055085,GO:0015297	CAN60480.1
scaffold-VXKB-2001276-Ipomoea_purpurea-leaf_stem_flower	480	239.58	1.31128E-74	gi|296085875|emb|CBI31199.3|unnamed protein product [Vitis vinifera]		CBI31199.3
scaffold-VXKB-2001276-Ipomoea_purpurea-leaf_stem_flower	480	240.35	4.59054E-74	gi|225439162|ref|XP_002267923.1|PREDICTED: protein TRANSPARENT TESTA 12-like [Vitis vinifera]	GO:0006855,GO:0016020,GO:0015238,GO:0055085,GO:0015297	XP_002267923.1
scaffold-VXKB-2001276-Ipomoea_purpurea-leaf_stem_flower	480	238.81	7.73893E-74	gi|224126041|ref|XP_002319741.1|predicted protein [Populus trichocarpa]	GO:0006855,GO:0016020,GO:0015238,GO:0055085,GO:0015297	XP_002319741.1,EEE95664.1
scaffold-VXKB-2001276-Ipomoea_purpurea-leaf_stem_flower	480	234.958	3.64685E-72	gi|224126049|ref|XP_002319743.1|predicted protein [Populus trichocarpa]	GO:0006855,GO:0016020,GO:0015238,GO:0055085,GO:0015297	XP_002319743.1,EEE95666.1
scaffold-VXKB-2001276-Ipomoea_purpurea-leaf_stem_flower	480	226.868	3.70533E-69	gi|224126037|ref|XP_002319740.1|predicted protein [Populus trichocarpa]	GO:0006855,GO:0016020,GO:0015238,GO:0055085,GO:0015297	XP_002319740.1,EEE95663.1
scaffold-VXKB-2001276-Ipomoea_purpurea-leaf_stem_flower	480	223.402	1.51247E-67	gi|225439164|ref|XP_002268005.1|PREDICTED: protein TRANSPARENT TESTA 12-like [Vitis vinifera]		XP_002268005.1
scaffold-VXKB-2001276-Ipomoea_purpurea-leaf_stem_flower	480	223.402	2.42316E-67	gi|296085876|emb|CBI31200.3|unnamed protein product [Vitis vinifera]		CBI31200.3
scaffold-VXKB-2001276-Ipomoea_purpurea-leaf_stem_flower	480	220.705	4.1988E-67	gi|296085878|emb|CBI31202.3|unnamed protein product [Vitis vinifera]		CBI31202.3
scaffold-VXKB-2001276-Ipomoea_purpurea-leaf_stem_flower	480	221.476	1.07919E-66	gi|147856946|emb|CAN78647.1|hypothetical protein VITISV_008728 [Vitis vinifera]	GO:0006855,GO:0016846,GO:0016020,GO:0015238,GO:0055085,GO:0015297	CAN78647.1
scaffold-VXKB-2001276-Ipomoea_purpurea-leaf_stem_flower	480	220.32	2.09138E-66	gi|225439159|ref|XP_002267881.1|PREDICTED: protein TRANSPARENT TESTA 12 [Vitis vinifera]		XP_002267881.1,CBI31196.3
scaffold-VXKB-2001276-Ipomoea_purpurea-leaf_stem_flower	480	220.32	2.18219E-66	gi|359480947|ref|XP_002268350.2|PREDICTED: protein TRANSPARENT TESTA 12-like [Vitis vinifera]	GO:0006855,GO:0016020,GO:0015238,GO:0055085,GO:0015297	XP_002268350.2
scaffold-VXKB-2001276-Ipomoea_purpurea-leaf_stem_flower	480	220.705	3.80306E-66	gi|359481002|ref|XP_003632554.1|PREDICTED: LOW QUALITY PROTEIN: protein TRANSPARENT TESTA 12-like [Vitis vinifera]		XP_003632554.1
scaffold-VXKB-2001276-Ipomoea_purpurea-leaf_stem_flower	480	220.32	6.42083E-66	gi|296085880|emb|CBI31204.3|unnamed protein product [Vitis vinifera]		CBI31204.3
scaffold-VXKB-2001276-Ipomoea_purpurea-leaf_stem_flower	480	218.394	7.60782E-66	gi|224136940|ref|XP_002322454.1|predicted protein [Populus trichocarpa]	GO:0006855,GO:0016020,GO:0015238,GO:0055085,GO:0015297	XP_002322454.1,EEF06581.1
scaffold-VXKB-2001276-Ipomoea_purpurea-leaf_stem_flower	480	216.853	8.00611E-66	gi|296085870|emb|CBI31194.3|unnamed protein product [Vitis vinifera]	GO:0006855,GO:0016020,GO:0015238,GO:0055085,GO:0015297	CBI31194.3
scaffold-VXKB-2001276-Ipomoea_purpurea-leaf_stem_flower	480	217.624	2.20903E-65	gi|225439157|ref|XP_002267831.1|PREDICTED: protein TRANSPARENT TESTA 12-like [Vitis vinifera]		XP_002267831.1
scaffold-VXKB-2001276-Ipomoea_purpurea-leaf_stem_flower	480	216.468	1.18674E-64	gi|147845626|emb|CAN82714.1|hypothetical protein VITISV_038292 [Vitis vinifera]	GO:0006855,GO:0016020,GO:0015238,GO:0055085,GO:0015297	CAN82714.1
scaffold-VXKB-2001276-Ipomoea_purpurea-leaf_stem_flower	480	215.312	1.66067E-64	gi|255580252|ref|XP_002530956.1|multidrug resistance pump, putative [Ricinus communis]	GO:0006855,GO:0016020,GO:0015238,GO:0055085,GO:0015297	XP_002530956.1,EEF31428.1
scaffold-VXKB-2001538-Ipomoea_purpurea-leaf_stem_flower	763	405.216	2.02392E-139	gi|1483563|emb|CAA68143.1|cytosol aminopeptidase [Petroselinum crispum]	GO:0006508,GO:0005737,GO:0019538,GO:0016787,GO:0008235,GO:0004177,GO:0030145,GO:0005622	CAA68143.1
scaffold-VXKB-2001538-Ipomoea_purpurea-leaf_stem_flower	763	408.683	1.53978E-137	gi|297743644|emb|CBI36527.3|unnamed protein product [Vitis vinifera]		CBI36527.3
scaffold-VXKB-2001538-Ipomoea_purpurea-leaf_stem_flower	763	409.453	1.5724E-137	gi|359484847|ref|XP_003633175.1|PREDICTED: leucine aminopeptidase 2, chloroplastic isoform 2 [Vitis vinifera]		XP_003633175.1
scaffold-VXKB-2001538-Ipomoea_purpurea-leaf_stem_flower	763	398.667	3.28988E-137	gi|293332992|ref|NP_001168170.1|uncharacterized protein LOC100381923 [Zea mays]	GO:0005773,GO:0005737,GO:0008235,GO:0006508,GO:0005622,GO:0019538,GO:0046686,GO:0030145,GO:0004177,GO:0009507	NP_001168170.1,ACN27317.1
scaffold-VXKB-2001538-Ipomoea_purpurea-leaf_stem_flower	763	409.453	4.88078E-137	gi|225445867|ref|XP_002276114.1|PREDICTED: leucine aminopeptidase 2, chloroplastic isoform 1 [Vitis vinifera]	GO:0006508,GO:0005737,GO:0019538,GO:0008235,GO:0004177,GO:0030145,GO:0005622	XP_002276114.1
scaffold-VXKB-2001538-Ipomoea_purpurea-leaf_stem_flower	763	409.453	4.88078E-137	gi|147836469|emb|CAN66364.1|hypothetical protein VITISV_029979 [Vitis vinifera]	GO:0006508,GO:0005737,GO:0019538,GO:0008235,GO:0004177,GO:0030145,GO:0005622	CAN66364.1
scaffold-VXKB-2001538-Ipomoea_purpurea-leaf_stem_flower	763	398.282	1.72392E-136	gi|115449199|ref|NP_001048379.1|Os02g0794700 [Oryza sativa Japonica Group]	GO:0009536	NP_001048379.1,BAF10293.1
scaffold-VXKB-2001538-Ipomoea_purpurea-leaf_stem_flower	763	402.905	6.14599E-136	gi|224088276|ref|XP_002308402.1|predicted protein [Populus trichocarpa]	GO:0005773,GO:0005737,GO:0008235,GO:0006508,GO:0005622,GO:0019538,GO:0046686,GO:0030145,GO:0004177,GO:0009507	XP_002308402.1,EEE91925.1
scaffold-VXKB-2001538-Ipomoea_purpurea-leaf_stem_flower	763	406.757	6.94212E-136	gi|242066822|ref|XP_002454700.1|hypothetical protein SORBIDRAFT_04g035840 [Sorghum bicolor]	GO:0005773,GO:0005737,GO:0008235,GO:0006508,GO:0005622,GO:0019538,GO:0046686,GO:0030145,GO:0004177,GO:0009507	XP_002454700.1,EES07676.1
scaffold-VXKB-2001538-Ipomoea_purpurea-leaf_stem_flower	763	404.06	1.03967E-135	gi|224143950|ref|XP_002325134.1|predicted protein [Populus trichocarpa]	GO:0005773,GO:0005737,GO:0008235,GO:0006508,GO:0005622,GO:0019538,GO:0046686,GO:0030145,GO:0004177,GO:0009507	XP_002325134.1,EEF03699.1
scaffold-VXKB-2001538-Ipomoea_purpurea-leaf_stem_flower	763	402.134	9.60031E-135	gi|326529121|dbj|BAK00954.1|predicted protein [Hordeum vulgare subsp. vulgare]	GO:0006508,GO:0005737,GO:0019538,GO:0008235,GO:0004177,GO:0030145,GO:0005622	BAK00954.1,BAK00974.1,BAK04996.1
scaffold-VXKB-2001538-Ipomoea_purpurea-leaf_stem_flower	763	402.134	2.18788E-134	gi|357480067|ref|XP_003610319.1|Leucine aminopeptidase [Medicago truncatula]	GO:0006508,GO:0005737,GO:0019538,GO:0008235,GO:0004177,GO:0030145,GO:0005622	XP_003610319.1,AES92516.1
scaffold-VXKB-2001538-Ipomoea_purpurea-leaf_stem_flower	763	400.979	2.46545E-134	gi|326519046|dbj|BAJ92683.1|predicted protein [Hordeum vulgare subsp. vulgare]	GO:0006508,GO:0005737,GO:0019538,GO:0008235,GO:0004177,GO:0030145,GO:0005622	BAJ92683.1
scaffold-VXKB-2001538-Ipomoea_purpurea-leaf_stem_flower	763	402.905	2.66239E-134	gi|357137413|ref|XP_003570295.1|PREDICTED: leucine aminopeptidase 2, chloroplastic-like [Brachypodium distachyon]	GO:0006508,GO:0005737,GO:0019538,GO:0008235,GO:0004177,GO:0030145,GO:0005622	XP_003570295.1
scaffold-VXKB-2001538-Ipomoea_purpurea-leaf_stem_flower	763	402.134	4.40029E-134	gi|413939306|gb|AFW73857.1|hypothetical protein ZEAMMB73_599286 [Zea mays]		AFW73857.1
scaffold-VXKB-2001538-Ipomoea_purpurea-leaf_stem_flower	763	401.749	6.25311E-134	gi|255576991|ref|XP_002529380.1|leucine aminopeptidase, putative [Ricinus communis]	GO:0006508,GO:0005737,GO:0019538,GO:0016787,GO:0008235,GO:0004177,GO:0030145,GO:0005622	XP_002529380.1,EEF32976.1
scaffold-VXKB-2001538-Ipomoea_purpurea-leaf_stem_flower	763	402.905	7.64168E-134	gi|356564901|ref|XP_003550685.1|PREDICTED: leucine aminopeptidase 3, chloroplastic-like [Glycine max]		XP_003550685.1
scaffold-VXKB-2001538-Ipomoea_purpurea-leaf_stem_flower	763	394.43	8.90434E-134	gi|388507936|gb|AFK42034.1|unknown [Medicago truncatula]		AFK42034.1
scaffold-VXKB-2001538-Ipomoea_purpurea-leaf_stem_flower	763	393.66	1.51789E-133	gi|217074370|gb|ACJ85545.1|unknown [Medicago truncatula]	GO:0006508,GO:0005737,GO:0019538,GO:0008235,GO:0004177,GO:0030145,GO:0005622	ACJ85545.1
scaffold-VXKB-2001538-Ipomoea_purpurea-leaf_stem_flower	763	399.438	2.50898E-133	gi|356498766|ref|XP_003518220.1|PREDICTED: leucine aminopeptidase 3, chloroplastic-like [Glycine max]	GO:0006508,GO:0005737,GO:0019538,GO:0008235,GO:0004177,GO:0030145,GO:0005622	XP_003518220.1
scaffold-VXKB-2001539-Ipomoea_purpurea-leaf_stem_flower	787	178.333	2.07948E-86	gi|359484847|ref|XP_003633175.1|PREDICTED: leucine aminopeptidase 2, chloroplastic isoform 2 [Vitis vinifera]		XP_003633175.1
scaffold-VXKB-2001539-Ipomoea_purpurea-leaf_stem_flower	787	177.948	2.66848E-86	gi|297743644|emb|CBI36527.3|unnamed protein product [Vitis vinifera]		CBI36527.3
scaffold-VXKB-2001539-Ipomoea_purpurea-leaf_stem_flower	787	177.948	2.68912E-86	gi|147836469|emb|CAN66364.1|hypothetical protein VITISV_029979 [Vitis vinifera]	GO:0006508,GO:0005737,GO:0019538,GO:0008235,GO:0004177,GO:0030145,GO:0005622	CAN66364.1
scaffold-VXKB-2001539-Ipomoea_purpurea-leaf_stem_flower	787	177.948	2.73417E-86	gi|225445867|ref|XP_002276114.1|PREDICTED: leucine aminopeptidase 2, chloroplastic isoform 1 [Vitis vinifera]	GO:0006508,GO:0005737,GO:0019538,GO:0008235,GO:0004177,GO:0030145,GO:0005622	XP_002276114.1
scaffold-VXKB-2001539-Ipomoea_purpurea-leaf_stem_flower	787	174.866	6.70412E-86	gi|413939306|gb|AFW73857.1|hypothetical protein ZEAMMB73_599286 [Zea mays]		AFW73857.1
scaffold-VXKB-2001539-Ipomoea_purpurea-leaf_stem_flower	787	175.252	6.98854E-86	gi|242066822|ref|XP_002454700.1|hypothetical protein SORBIDRAFT_04g035840 [Sorghum bicolor]	GO:0005773,GO:0005737,GO:0008235,GO:0006508,GO:0005622,GO:0019538,GO:0046686,GO:0030145,GO:0004177,GO:0009507	XP_002454700.1,EES07676.1
scaffold-VXKB-2001539-Ipomoea_purpurea-leaf_stem_flower	787	175.252	1.36482E-85	gi|1483563|emb|CAA68143.1|cytosol aminopeptidase [Petroselinum crispum]	GO:0006508,GO:0005737,GO:0019538,GO:0016787,GO:0008235,GO:0004177,GO:0030145,GO:0005622	CAA68143.1
scaffold-VXKB-2001539-Ipomoea_purpurea-leaf_stem_flower	787	174.481	2.68273E-85	gi|356564901|ref|XP_003550685.1|PREDICTED: leucine aminopeptidase 3, chloroplastic-like [Glycine max]		XP_003550685.1
scaffold-VXKB-2001539-Ipomoea_purpurea-leaf_stem_flower	787	174.866	3.19699E-85	gi|326529121|dbj|BAK00954.1|predicted protein [Hordeum vulgare subsp. vulgare]	GO:0006508,GO:0005737,GO:0019538,GO:0008235,GO:0004177,GO:0030145,GO:0005622	BAK00954.1,BAK00974.1,BAK04996.1
scaffold-VXKB-2001539-Ipomoea_purpurea-leaf_stem_flower	787	175.252	3.56416E-85	gi|224088276|ref|XP_002308402.1|predicted protein [Populus trichocarpa]	GO:0005773,GO:0005737,GO:0008235,GO:0006508,GO:0005622,GO:0019538,GO:0046686,GO:0030145,GO:0004177,GO:0009507	XP_002308402.1,EEE91925.1
scaffold-VXKB-2001539-Ipomoea_purpurea-leaf_stem_flower	787	179.104	5.1299E-85	gi|255576991|ref|XP_002529380.1|leucine aminopeptidase, putative [Ricinus communis]	GO:0006508,GO:0005737,GO:0019538,GO:0016787,GO:0008235,GO:0004177,GO:0030145,GO:0005622	XP_002529380.1,EEF32976.1
scaffold-VXKB-2001539-Ipomoea_purpurea-leaf_stem_flower	787	173.326	6.24462E-85	gi|293332992|ref|NP_001168170.1|uncharacterized protein LOC100381923 [Zea mays]	GO:0005773,GO:0005737,GO:0008235,GO:0006508,GO:0005622,GO:0019538,GO:0046686,GO:0030145,GO:0004177,GO:0009507	NP_001168170.1,ACN27317.1
scaffold-VXKB-2001539-Ipomoea_purpurea-leaf_stem_flower	787	174.096	6.42286E-85	gi|326519046|dbj|BAJ92683.1|predicted protein [Hordeum vulgare subsp. vulgare]	GO:0006508,GO:0005737,GO:0019538,GO:0008235,GO:0004177,GO:0030145,GO:0005622	BAJ92683.1
scaffold-VXKB-2001539-Ipomoea_purpurea-leaf_stem_flower	787	176.022	1.22781E-84	gi|224143950|ref|XP_002325134.1|predicted protein [Populus trichocarpa]	GO:0005773,GO:0005737,GO:0008235,GO:0006508,GO:0005622,GO:0019538,GO:0046686,GO:0030145,GO:0004177,GO:0009507	XP_002325134.1,EEF03699.1
scaffold-VXKB-2001539-Ipomoea_purpurea-leaf_stem_flower	787	172.555	1.43661E-84	gi|357137413|ref|XP_003570295.1|PREDICTED: leucine aminopeptidase 2, chloroplastic-like [Brachypodium distachyon]	GO:0006508,GO:0005737,GO:0019538,GO:0008235,GO:0004177,GO:0030145,GO:0005622	XP_003570295.1
scaffold-VXKB-2001539-Ipomoea_purpurea-leaf_stem_flower	787	171.785	2.40476E-84	gi|356498766|ref|XP_003518220.1|PREDICTED: leucine aminopeptidase 3, chloroplastic-like [Glycine max]	GO:0006508,GO:0005737,GO:0019538,GO:0008235,GO:0004177,GO:0030145,GO:0005622	XP_003518220.1
scaffold-VXKB-2001539-Ipomoea_purpurea-leaf_stem_flower	787	172.555	2.8159E-84	gi|357480067|ref|XP_003610319.1|Leucine aminopeptidase [Medicago truncatula]	GO:0006508,GO:0005737,GO:0019538,GO:0008235,GO:0004177,GO:0030145,GO:0005622	XP_003610319.1,AES92516.1
scaffold-VXKB-2001539-Ipomoea_purpurea-leaf_stem_flower	787	172.17	6.56705E-84	gi|75261364|sp|Q6K669.1|AMPL2_ORYSJRecName: Full=Leucine aminopeptidase 2, chloroplastic; AltName: Full=Leucyl aminopeptidase 2; Short=LAP 2; AltName: Full=Proline aminopeptidase 2; AltName: Full=Prolyl aminopeptidase 2; Flags: Precursor	GO:0009536	Q6K669.1,BAD19264.1,BAD19673.1,EAY87845.1,EAZ24923.1
scaffold-VXKB-2001539-Ipomoea_purpurea-leaf_stem_flower	787	169.088	1.73552E-83	gi|356571429|ref|XP_003553879.1|PREDICTED: leucine aminopeptidase 1-like isoform 1 [Glycine max]	GO:0006508,GO:0005737,GO:0019538,GO:0008235,GO:0004177,GO:0030145,GO:0005622	XP_003553879.1
scaffold-VXKB-2001539-Ipomoea_purpurea-leaf_stem_flower	787	171.4	1.82897E-83	gi|388507936|gb|AFK42034.1|unknown [Medicago truncatula]		AFK42034.1
scaffold-VXKB-2001553-Ipomoea_purpurea-leaf_stem_flower	1996	924.85	0.0	gi|255540061|ref|XP_002511095.1|Signal recognition particle 68 kDa protein, putative [Ricinus communis]		XP_002511095.1,EEF51697.1
scaffold-VXKB-2001553-Ipomoea_purpurea-leaf_stem_flower	1996	917.146	0.0	gi|224136328|ref|XP_002322302.1|predicted protein [Populus trichocarpa]		XP_002322302.1,EEF06429.1
scaffold-VXKB-2001553-Ipomoea_purpurea-leaf_stem_flower	1996	913.294	0.0	gi|224122166|ref|XP_002318768.1|predicted protein [Populus trichocarpa]		XP_002318768.1,EEE96988.1
scaffold-VXKB-2001553-Ipomoea_purpurea-leaf_stem_flower	1996	897.116	0.0	gi|225456479|ref|XP_002284577.1|PREDICTED: signal recognition particle 68 kDa protein [Vitis vinifera]		XP_002284577.1,CAN67894.1,CBI15751.3
scaffold-VXKB-2001553-Ipomoea_purpurea-leaf_stem_flower	1996	885.174	0.0	gi|449476147|ref|XP_004154654.1|PREDICTED: signal recognition particle 68 kDa protein-like [Cucumis sativus]		XP_004154654.1
scaffold-VXKB-2001553-Ipomoea_purpurea-leaf_stem_flower	1996	882.478	0.0	gi|357520603|ref|XP_003630590.1|Signal recognition particle 68 kDa protein [Medicago truncatula]		XP_003630590.1,AET05066.1
scaffold-VXKB-2001553-Ipomoea_purpurea-leaf_stem_flower	1996	880.167	0.0	gi|356513465|ref|XP_003525434.1|PREDICTED: signal recognition particle 68 kDa protein-like [Glycine max]		XP_003525434.1
scaffold-VXKB-2001553-Ipomoea_purpurea-leaf_stem_flower	1996	879.011	0.0	gi|356527514|ref|XP_003532354.1|PREDICTED: signal recognition particle 68 kDa protein-like [Glycine max]		XP_003532354.1
scaffold-VXKB-2001553-Ipomoea_purpurea-leaf_stem_flower	1996	865.914	0.0	gi|297793755|ref|XP_002864762.1|hypothetical protein ARALYDRAFT_496370 [Arabidopsis lyrata subsp. lyrata]		XP_002864762.1,EFH41021.1
scaffold-VXKB-2001553-Ipomoea_purpurea-leaf_stem_flower	1996	860.136	0.0	gi|18424534|ref|NP_568947.1|signal recognition particle subunit SRP68 [Arabidopsis thaliana]	GO:0005829,GO:0008150	NP_568947.1,BAB08884.1,AAK93679.1,AAL85037.1,AED97544.1
scaffold-VXKB-2001553-Ipomoea_purpurea-leaf_stem_flower	1996	833.558	0.0	gi|449442717|ref|XP_004139127.1|PREDICTED: signal recognition particle 68 kDa protein-like [Cucumis sativus]		XP_004139127.1
scaffold-VXKB-2001553-Ipomoea_purpurea-leaf_stem_flower	1996	758.444	0.0	gi|357139398|ref|XP_003571269.1|PREDICTED: signal recognition particle 68 kDa protein-like [Brachypodium distachyon]		XP_003571269.1
scaffold-VXKB-2001553-Ipomoea_purpurea-leaf_stem_flower	1996	744.962	0.0	gi|326492017|dbj|BAJ98233.1|predicted protein [Hordeum vulgare subsp. vulgare]		BAJ98233.1
scaffold-VXKB-2001553-Ipomoea_purpurea-leaf_stem_flower	1996	717.998	0.0	gi|195649535|gb|ACG44235.1|signal recognition particle 68 kDa protein [Zea mays]		ACG44235.1
scaffold-VXKB-2001553-Ipomoea_purpurea-leaf_stem_flower	1996	716.457	0.0	gi|212722390|ref|NP_001131218.1|uncharacterized protein LOC100192526 [Zea mays]		NP_001131218.1,ACF79536.1,DAA63570.1
scaffold-VXKB-2001553-Ipomoea_purpurea-leaf_stem_flower	1996	677.167	0.0	gi|218200939|gb|EEC83366.1|hypothetical protein OsI_28775 [Oryza sativa Indica Group]		EEC83366.1
scaffold-VXKB-2001553-Ipomoea_purpurea-leaf_stem_flower	1996	668.692	0.0	gi|222640344|gb|EEE68476.1|hypothetical protein OsJ_26878 [Oryza sativa Japonica Group]		EEE68476.1
scaffold-VXKB-2001553-Ipomoea_purpurea-leaf_stem_flower	1996	632.869	0.0	gi|238008392|gb|ACR35231.1|unknown [Zea mays]		ACR35231.1,DAA63572.1,DAA63573.1
scaffold-VXKB-2001553-Ipomoea_purpurea-leaf_stem_flower	1996	553.903	0.0	gi|168056205|ref|XP_001780112.1|predicted protein [Physcomitrella patens subsp. patens]		XP_001780112.1,EDQ55121.1
scaffold-VXKB-2001553-Ipomoea_purpurea-leaf_stem_flower	1996	541.962	0.0	gi|115475888|ref|NP_001061540.1|Os08g0323000 [Oryza sativa Japonica Group]		NP_001061540.1,BAD03356.1,BAD03658.1,BAF23454.1
scaffold-VXKB-2001670-Ipomoea_purpurea-leaf_stem_flower	3140	1098.96	0.0	gi|255543813|ref|XP_002512969.1|coatomer alpha subunit, putative [Ricinus communis]	GO:0030117,GO:0016192,GO:0030126,GO:0016740,GO:0016905,GO:0005198,GO:0006886	XP_002512969.1,EEF49472.1
scaffold-VXKB-2001670-Ipomoea_purpurea-leaf_stem_flower	3140	1093.18	0.0	gi|224133400|ref|XP_002321558.1|predicted protein [Populus trichocarpa]	GO:0030117,GO:0016192,GO:0030126,GO:0005198,GO:0016020,GO:0006886,GO:0005886	XP_002321558.1,EEF05685.1
scaffold-VXKB-2001670-Ipomoea_purpurea-leaf_stem_flower	3140	1079.7	0.0	gi|224119200|ref|XP_002318013.1|predicted protein [Populus trichocarpa]	GO:0030117,GO:0016192,GO:0030126,GO:0005198,GO:0016020,GO:0006886,GO:0005886	XP_002318013.1,EEE96233.1
scaffold-VXKB-2001670-Ipomoea_purpurea-leaf_stem_flower	3140	1079.32	0.0	gi|225458111|ref|XP_002279779.1|PREDICTED: coatomer subunit alpha-1 [Vitis vinifera]	GO:0030117,GO:0016192,GO:0030126,GO:0005198,GO:0016020,GO:0006886,GO:0005886	XP_002279779.1
scaffold-VXKB-2001670-Ipomoea_purpurea-leaf_stem_flower	3140	1078.16	0.0	gi|449461607|ref|XP_004148533.1|PREDICTED: coatomer subunit alpha-1-like [Cucumis sativus]		XP_004148533.1,XP_004156620.1
scaffold-VXKB-2001670-Ipomoea_purpurea-leaf_stem_flower	3140	1063.14	0.0	gi|164605514|dbj|BAF98580.1|CM0216.440.nc [Lotus japonicus]	GO:0030117,GO:0016192,GO:0030126,GO:0005198,GO:0006886	BAF98580.1
scaffold-VXKB-2001670-Ipomoea_purpurea-leaf_stem_flower	3140	1061.6	0.0	gi|33945873|emb|CAE45585.1|coatomer alpha subunit-like protein [Lotus japonicus]	GO:0030117,GO:0016192,GO:0030126,GO:0005198,GO:0006886	CAE45585.1
scaffold-VXKB-2001670-Ipomoea_purpurea-leaf_stem_flower	3140	1058.13	0.0	gi|356538727|ref|XP_003537852.1|PREDICTED: coatomer subunit alpha-1-like [Glycine max]	GO:0030117,GO:0016192,GO:0030126,GO:0005198,GO:0006886	XP_003537852.1
scaffold-VXKB-2001670-Ipomoea_purpurea-leaf_stem_flower	3140	1055.82	0.0	gi|356545092|ref|XP_003540979.1|PREDICTED: coatomer subunit alpha-2-like [Glycine max]	GO:0030117,GO:0016192,GO:0030126,GO:0005198,GO:0006886	XP_003540979.1
scaffold-VXKB-2001670-Ipomoea_purpurea-leaf_stem_flower	3140	1053.51	0.0	gi|356509473|ref|XP_003523472.1|PREDICTED: coatomer subunit alpha-1-like [Glycine max]		XP_003523472.1
scaffold-VXKB-2001670-Ipomoea_purpurea-leaf_stem_flower	3140	1050.04	0.0	gi|356535517|ref|XP_003536291.1|PREDICTED: coatomer subunit alpha-1-like [Glycine max]	GO:0030117,GO:0016192,GO:0030126,GO:0005198,GO:0006886	XP_003536291.1
scaffold-VXKB-2001670-Ipomoea_purpurea-leaf_stem_flower	3140	1048.11	0.0	gi|356576353|ref|XP_003556297.1|PREDICTED: coatomer subunit alpha-1-like [Glycine max]	GO:0030117,GO:0016192,GO:0030126,GO:0005198,GO:0006886	XP_003556297.1
scaffold-VXKB-2001670-Ipomoea_purpurea-leaf_stem_flower	3140	1047.34	0.0	gi|449516173|ref|XP_004165122.1|PREDICTED: coatomer subunit alpha-1-like [Cucumis sativus]		XP_004165122.1
scaffold-VXKB-2001670-Ipomoea_purpurea-leaf_stem_flower	3140	1046.96	0.0	gi|255577244|ref|XP_002529504.1|coatomer alpha subunit, putative [Ricinus communis]	GO:0030117,GO:0016192,GO:0030126,GO:0016740,GO:0016905,GO:0005198,GO:0006886	XP_002529504.1,EEF32873.1
scaffold-VXKB-2001670-Ipomoea_purpurea-leaf_stem_flower	3140	1038.1	0.0	gi|15220684|ref|NP_176393.1|coatomer subunit alpha-1 [Arabidopsis thaliana]	GO:0048193,GO:0005215,GO:0030244,GO:0016020,GO:0009630,GO:0080008,GO:0030126,GO:0006888,GO:0006886,GO:0005622,GO:0005829,GO:0016192,GO:0005886,GO:0005198	NP_176393.1,Q94A40.2,AAC28519.1,AEE33914.1
scaffold-VXKB-2001670-Ipomoea_purpurea-leaf_stem_flower	3140	1036.94	0.0	gi|297840319|ref|XP_002888041.1|hypothetical protein ARALYDRAFT_475134 [Arabidopsis lyrata subsp. lyrata]	GO:0030117,GO:0016192,GO:0030126,GO:0005198,GO:0006886	XP_002888041.1,EFH64300.1
scaffold-VXKB-2001670-Ipomoea_purpurea-leaf_stem_flower	3140	1028.85	0.0	gi|15226538|ref|NP_179734.1|coatomer subunit alpha-2 [Arabidopsis thaliana]	GO:0000226,GO:0009853,GO:0000911,GO:0005215,GO:0016020,GO:0051788,GO:0080008,GO:0030126,GO:0006888,GO:0006511,GO:0006886,GO:0030117,GO:0005829,GO:0016192,GO:0080129,GO:0005198	NP_179734.1,Q9SJT9.1,AAD23699.1,BAF00596.1,AEC07173.1
scaffold-VXKB-2001670-Ipomoea_purpurea-leaf_stem_flower	3140	1024.23	0.0	gi|297821335|ref|XP_002878550.1|hypothetical protein ARALYDRAFT_900556 [Arabidopsis lyrata subsp. lyrata]	GO:0030117,GO:0016192,GO:0030126,GO:0005198,GO:0006886	XP_002878550.1,EFH54809.1
scaffold-VXKB-2001670-Ipomoea_purpurea-leaf_stem_flower	3140	1010.75	0.0	gi|357473443|ref|XP_003607006.1|Coatomer alpha subunit-like protein [Medicago truncatula]	GO:0030117,GO:0016192,GO:0030126,GO:0005198,GO:0006886	XP_003607006.1,AES89203.1
scaffold-VXKB-2001670-Ipomoea_purpurea-leaf_stem_flower	3140	1006.51	0.0	gi|449464862|ref|XP_004150148.1|PREDICTED: coatomer subunit alpha-1-like, partial [Cucumis sativus]		XP_004150148.1
scaffold-VXKB-2001995-Ipomoea_purpurea-leaf_stem_flower	1885	580.482	0.0	gi|171854661|dbj|BAG16520.1|putative multidrug resistance-associated protein [Capsicum chinense]	GO:0042626,GO:0016021,GO:0006810,GO:0006200,GO:0000166,GO:0017111,GO:0005524,GO:0016887,GO:0055085	BAG16520.1
scaffold-VXKB-2001995-Ipomoea_purpurea-leaf_stem_flower	1885	569.696	0.0	gi|356549118|ref|XP_003542944.1|PREDICTED: ABC transporter C family member 2-like [Glycine max]		XP_003542944.1
scaffold-VXKB-2001995-Ipomoea_purpurea-leaf_stem_flower	1885	567.385	0.0	gi|356555514|ref|XP_003546076.1|PREDICTED: ABC transporter C family member 2-like [Glycine max]	GO:0042626,GO:0016021,GO:0006810,GO:0006200,GO:0000166,GO:0017111,GO:0005524,GO:0016887,GO:0055085	XP_003546076.1
scaffold-VXKB-2001995-Ipomoea_purpurea-leaf_stem_flower	1885	563.148	4.4316E-180	gi|255571320|ref|XP_002526609.1|mgatp-energized glutathione s-conjugate pump, putative [Ricinus communis]	GO:0042626,GO:0016021,GO:0032440,GO:0006810,GO:0006200,GO:0000166,GO:0017111,GO:0005524,GO:0055114,GO:0016887,GO:0016491,GO:0055085	XP_002526609.1,EEF35768.1
scaffold-VXKB-2001995-Ipomoea_purpurea-leaf_stem_flower	1885	554.673	1.69638E-176	gi|15226801|ref|NP_181013.1|ABC transporter C family member 2 [Arabidopsis thaliana]	GO:0042626,GO:0005774,GO:0016021,GO:0005773,GO:0000325,GO:0006810,GO:0000166,GO:0017111,GO:0005524,GO:0016887,GO:0010583,GO:0009407,GO:0055085	NP_181013.1,NP_001189675.1,Q42093.2,AAC16268.1,AEC09005.1,AEC09006.1
scaffold-VXKB-2001995-Ipomoea_purpurea-leaf_stem_flower	1885	554.288	2.68304E-176	gi|2909781|gb|AAC04245.1|MgATP-energized glutathione S-conjugate pump [Arabidopsis thaliana]		AAC04245.1
scaffold-VXKB-2001995-Ipomoea_purpurea-leaf_stem_flower	1885	553.518	4.20529E-176	gi|224116630|ref|XP_002317351.1|multidrug resistance protein ABC transporter family [Populus trichocarpa]	GO:0042626,GO:0016021,GO:0006810,GO:0006200,GO:0000166,GO:0017111,GO:0005524,GO:0016887,GO:0055085	XP_002317351.1,EEE97963.1
scaffold-VXKB-2001995-Ipomoea_purpurea-leaf_stem_flower	1885	555.444	4.87811E-176	gi|357447229|ref|XP_003593890.1|ABC transporter C family member [Medicago truncatula]	GO:0042626,GO:0016021,GO:0006810,GO:0006200,GO:0000166,GO:0017111,GO:0005524,GO:0016887,GO:0055085	XP_003593890.1,AES64141.1
scaffold-VXKB-2001995-Ipomoea_purpurea-leaf_stem_flower	1885	552.747	9.46357E-176	gi|225443996|ref|XP_002280819.1|PREDICTED: ABC transporter C family member 2 isoform 1 [Vitis vinifera]	GO:0042626,GO:0016021,GO:0071994,GO:0006810,GO:0015446,GO:0071992,GO:0006200,GO:0000166,GO:0008559,GO:0017111,GO:0005524,GO:0016887,GO:0015700,GO:0055085,GO:0046685	XP_002280819.1,CBI30977.3
scaffold-VXKB-2001995-Ipomoea_purpurea-leaf_stem_flower	1885	552.747	1.00233E-175	gi|359483925|ref|XP_003633036.1|PREDICTED: ABC transporter C family member 2 isoform 2 [Vitis vinifera]		XP_003633036.1
scaffold-VXKB-2001995-Ipomoea_purpurea-leaf_stem_flower	1885	551.977	2.34186E-175	gi|2440015|gb|AAC49988.1|multidrug resistance-associated protein 2 [Arabidopsis thaliana]		AAC49988.1
scaffold-VXKB-2001995-Ipomoea_purpurea-leaf_stem_flower	1885	550.821	6.16755E-175	gi|297823253|ref|XP_002879509.1|multidrug resistance-associated protein 2 [Arabidopsis lyrata subsp. lyrata]	GO:0042626,GO:0016021,GO:0006810,GO:0006200,GO:0000166,GO:0017111,GO:0005524,GO:0016887,GO:0055085	XP_002879509.1,EFH55768.1
scaffold-VXKB-2001995-Ipomoea_purpurea-leaf_stem_flower	1885	545.814	3.81596E-173	gi|27263148|emb|CAD59448.1|MRP-like ABC transporter [Oryza sativa Japonica Group]	GO:0016020	CAD59448.1
scaffold-VXKB-2001995-Ipomoea_purpurea-leaf_stem_flower	1885	545.814	3.92045E-173	gi|38344335|emb|CAD41751.2|OSJNBa0058K23.17 [Oryza sativa Japonica Group]		CAD41751.2
scaffold-VXKB-2001995-Ipomoea_purpurea-leaf_stem_flower	1885	545.814	4.39551E-173	gi|116309947|emb|CAH66978.1|H0714H04.5 [Oryza sativa Indica Group]	GO:0016020	CAH66978.1
scaffold-VXKB-2001995-Ipomoea_purpurea-leaf_stem_flower	1885	545.814	6.05113E-173	gi|125549776|gb|EAY95598.1|hypothetical protein OsI_17449 [Oryza sativa Indica Group]	GO:0016020	EAY95598.1
scaffold-VXKB-2001995-Ipomoea_purpurea-leaf_stem_flower	1885	542.347	8.02277E-172	gi|414585400|tpg|DAA35971.1|TPA: hypothetical protein ZEAMMB73_534080 [Zea mays]		DAA35971.1
scaffold-VXKB-2001995-Ipomoea_purpurea-leaf_stem_flower	1885	540.421	4.09897E-171	gi|242077228|ref|XP_002448550.1|hypothetical protein SORBIDRAFT_06g028880 [Sorghum bicolor]	GO:0042626,GO:0016021,GO:0006810,GO:0006200,GO:0000166,GO:0017111,GO:0005524,GO:0016887,GO:0055085	XP_002448550.1,EES12878.1
scaffold-VXKB-2001995-Ipomoea_purpurea-leaf_stem_flower	1885	524.628	9.84725E-171	gi|449511132|ref|XP_004163871.1|PREDICTED: ABC transporter C family member 2-like [Cucumis sativus]		XP_004163871.1
scaffold-VXKB-2001995-Ipomoea_purpurea-leaf_stem_flower	1885	516.153	3.94276E-170	gi|19699106|gb|AAL90919.1|At1g30400/T4K22_12 [Arabidopsis thaliana]		AAL90919.1
scaffold-VXKB-2002093-Ipomoea_purpurea-leaf_stem_flower	402	160.614	5.74235E-44	gi|255582775|ref|XP_002532163.1|DNA-damage-inducible protein f, putative [Ricinus communis]	GO:0006855,GO:0016020,GO:0015238,GO:0055085,GO:0015297	XP_002532163.1,EEF30216.1
scaffold-VXKB-2002093-Ipomoea_purpurea-leaf_stem_flower	402	159.073	2.16701E-43	gi|225450127|ref|XP_002275346.1|PREDICTED: MATE efflux family protein FRD3 [Vitis vinifera]	GO:0006855,GO:0016020,GO:0015238,GO:0055085,GO:0015297	XP_002275346.1,CBI24885.3
scaffold-VXKB-2002093-Ipomoea_purpurea-leaf_stem_flower	402	157.532	3.31645E-43	gi|449532501|ref|XP_004173219.1|PREDICTED: LOW QUALITY PROTEIN: MATE efflux family protein FRD3-like, partial [Cucumis sativus]		XP_004173219.1
scaffold-VXKB-2002093-Ipomoea_purpurea-leaf_stem_flower	402	158.303	3.63185E-43	gi|425875107|dbj|BAM68466.1|multi drugs and toxic compounds exclusion protein [Eucalyptus camaldulensis]		BAM68466.1
scaffold-VXKB-2002093-Ipomoea_purpurea-leaf_stem_flower	402	156.762	1.13073E-42	gi|224059630|ref|XP_002299942.1|predicted protein [Populus trichocarpa]	GO:0015746,GO:0015137,GO:0015297,GO:0015238,GO:0016020,GO:0006855,GO:0055085,GO:0006879,GO:0005886	XP_002299942.1,EEE84747.1
scaffold-VXKB-2002093-Ipomoea_purpurea-leaf_stem_flower	402	156.762	1.3737E-42	gi|449436675|ref|XP_004136118.1|PREDICTED: MATE efflux family protein FRD3-like [Cucumis sativus]		XP_004136118.1
scaffold-VXKB-2002093-Ipomoea_purpurea-leaf_stem_flower	402	155.221	4.83415E-42	gi|297833592|ref|XP_002884678.1|hypothetical protein ARALYDRAFT_478146 [Arabidopsis lyrata subsp. lyrata]	GO:0006855,GO:0016020,GO:0015238,GO:0055085,GO:0015297	XP_002884678.1,EFH60937.1
scaffold-VXKB-2002093-Ipomoea_purpurea-leaf_stem_flower	402	154.451	8.56372E-42	gi|15231918|ref|NP_187461.1|MATE efflux family protein [Arabidopsis thaliana]	GO:0006826,GO:0006855,GO:0071369,GO:0010106,GO:0010167,GO:0005215,GO:0010413,GO:0015706,GO:0016020,GO:0071281,GO:0015238,GO:0071732,GO:0015297,GO:0045492,GO:0055085,GO:0006879,GO:0005886,GO:0015137	NP_187461.1,NP_001154595.1,Q9SFB0.1,AAF21214.1,AAG50830.1,AAL86700.1,AAL08295.1,AAL09757.1,AAM91482.1,AAP21178.1,AEE74634.1,AEE74635.1
scaffold-VXKB-2002093-Ipomoea_purpurea-leaf_stem_flower	402	154.451	8.88737E-42	gi|449518421|ref|XP_004166240.1|PREDICTED: MATE efflux family protein FRD3-like [Cucumis sativus]		XP_004166240.1
scaffold-VXKB-2002093-Ipomoea_purpurea-leaf_stem_flower	402	154.066	1.27836E-41	gi|386364682|emb|CCH27266.1|ferric reductase defective 3 [Arabidopsis thaliana]		CCH27266.1
scaffold-VXKB-2002093-Ipomoea_purpurea-leaf_stem_flower	402	153.68	2.00061E-41	gi|425875105|dbj|BAM68465.1|multi drugs and toxic compounds exclusion protein [Eucalyptus camaldulensis]		BAM68465.1
scaffold-VXKB-2002093-Ipomoea_purpurea-leaf_stem_flower	402	151.369	9.02599E-41	gi|255582777|ref|XP_002532164.1|DNA-damage-inducible protein f, putative [Ricinus communis]	GO:0006855,GO:0016020,GO:0015238,GO:0055085,GO:0015297	XP_002532164.1,EEF30217.1
scaffold-VXKB-2002093-Ipomoea_purpurea-leaf_stem_flower	402	151.369	1.39063E-40	gi|359487370|ref|XP_002275374.2|PREDICTED: MATE efflux family protein FRD3-like [Vitis vinifera]	GO:0006855,GO:0016020,GO:0015238,GO:0055085,GO:0015297	XP_002275374.2
scaffold-VXKB-2002093-Ipomoea_purpurea-leaf_stem_flower	402	143.665	1.73702E-40	gi|388513291|gb|AFK44707.1|unknown [Lotus japonicus]		AFK44707.1
scaffold-VXKB-2002093-Ipomoea_purpurea-leaf_stem_flower	402	150.599	2.91955E-40	gi|358348501|ref|XP_003638284.1|Ferric reductase defective 3a, partial [Medicago truncatula]	GO:0006855,GO:0016020,GO:0015238,GO:0055085,GO:0015297	XP_003638284.1,AES85422.1
scaffold-VXKB-2002093-Ipomoea_purpurea-leaf_stem_flower	402	149.443	5.86941E-40	gi|386364684|emb|CCH27267.1|ferric reductase defective 3 [Arabidopsis thaliana]		CCH27267.1
scaffold-VXKB-2002093-Ipomoea_purpurea-leaf_stem_flower	402	148.288	1.45498E-39	gi|351725107|ref|NP_001236057.1|ferric reductase defective 3a [Glycine max]	GO:0006855,GO:0016020,GO:0015238,GO:0055085,GO:0015297	NP_001236057.1,ACE89000.1,ACE89001.1
scaffold-VXKB-2002093-Ipomoea_purpurea-leaf_stem_flower	402	147.902	1.59831E-39	gi|224104069|ref|XP_002313305.1|predicted protein [Populus trichocarpa]	GO:0015746,GO:0015137,GO:0015297,GO:0015238,GO:0016020,GO:0006855,GO:0055085,GO:0006879,GO:0005886	XP_002313305.1,EEE87260.1
scaffold-VXKB-2002093-Ipomoea_purpurea-leaf_stem_flower	402	147.902	2.25225E-39	gi|351726598|ref|NP_001236876.1|ferric reductase defective 3b [Glycine max]	GO:0015746,GO:0015137,GO:0071732,GO:0015297,GO:0015238,GO:0016020,GO:0071281,GO:0006855,GO:0055085,GO:0071369	NP_001236876.1,ACE89002.1,ACE89003.1
scaffold-VXKB-2002093-Ipomoea_purpurea-leaf_stem_flower	402	146.362	6.8976E-39	gi|356542367|ref|XP_003539638.1|PREDICTED: MATE efflux family protein FRD3-like [Glycine max]		XP_003539638.1
scaffold-VXKB-2002138-Ipomoea_purpurea-leaf_stem_flower	561	171.4	7.39951E-51	gi|224153116|ref|XP_002337316.1|predicted protein [Populus trichocarpa]	GO:0006855,GO:0016020,GO:0015238,GO:0055085,GO:0015297	XP_002337316.1,EEE77115.1
scaffold-VXKB-2002138-Ipomoea_purpurea-leaf_stem_flower	561	176.407	4.98287E-49	gi|255574013|ref|XP_002527924.1|multidrug resistance pump, putative [Ricinus communis]	GO:0006855,GO:0016020,GO:0015238,GO:0055085,GO:0015297	XP_002527924.1,EEF34481.1
scaffold-VXKB-2002138-Ipomoea_purpurea-leaf_stem_flower	561	176.022	5.11747E-49	gi|356566004|ref|XP_003551225.1|PREDICTED: protein TRANSPARENT TESTA 12-like [Glycine max]		XP_003551225.1
scaffold-VXKB-2002138-Ipomoea_purpurea-leaf_stem_flower	561	171.785	2.23648E-47	gi|224106133|ref|XP_002333719.1|predicted protein [Populus trichocarpa]	GO:0006855,GO:0016020,GO:0015238,GO:0055085,GO:0015297	XP_002333719.1,EEE76360.1
scaffold-VXKB-2002138-Ipomoea_purpurea-leaf_stem_flower	561	168.318	2.60002E-46	gi|224127997|ref|XP_002329229.1|predicted protein [Populus trichocarpa]	GO:0006855,GO:0005773,GO:0016020,GO:0015238,GO:0055085,GO:0009624,GO:0015297,GO:0005886	XP_002329229.1,EEF08141.1
scaffold-VXKB-2002138-Ipomoea_purpurea-leaf_stem_flower	561	165.236	3.33986E-45	gi|225470573|ref|XP_002272214.1|PREDICTED: protein TRANSPARENT TESTA 12-like [Vitis vinifera]		XP_002272214.1
scaffold-VXKB-2002138-Ipomoea_purpurea-leaf_stem_flower	561	164.081	1.55595E-44	gi|357485681|ref|XP_003613128.1|Protein TRANSPARENT TESTA [Medicago truncatula]	GO:0006855,GO:0016020,GO:0015238,GO:0055085,GO:0015297	XP_003613128.1,AES96086.1
scaffold-VXKB-2002138-Ipomoea_purpurea-leaf_stem_flower	561	162.54	5.44335E-44	gi|15231577|ref|NP_189291.1|mate efflux domain-containing protein [Arabidopsis thaliana]	GO:0006855,GO:0005774,GO:0005773,GO:0016020,GO:0015238,GO:0055085,GO:0015297,GO:0005215	NP_189291.1,CAA66809.1,BAB01841.1,AAL15295.1,AAN73299.1,AEE77183.1
scaffold-VXKB-2002138-Ipomoea_purpurea-leaf_stem_flower	561	155.606	7.12775E-44	gi|449521589|ref|XP_004167812.1|PREDICTED: protein TRANSPARENT TESTA 12-like, partial [Cucumis sativus]		XP_004167812.1
scaffold-VXKB-2002138-Ipomoea_purpurea-leaf_stem_flower	561	161.77	9.05781E-44	gi|297818202|ref|XP_002876984.1|mate efflux family protein [Arabidopsis lyrata subsp. lyrata]	GO:0006855,GO:0016020,GO:0015238,GO:0055085,GO:0015297	XP_002876984.1,EFH53243.1
scaffold-VXKB-2002138-Ipomoea_purpurea-leaf_stem_flower	561	161.77	9.44351E-44	gi|357517321|ref|XP_003628949.1|Protein TRANSPARENT TESTA [Medicago truncatula]	GO:0006855,GO:0016020,GO:0015238,GO:0055085,GO:0015297	XP_003628949.1,AET03425.1
scaffold-VXKB-2002138-Ipomoea_purpurea-leaf_stem_flower	561	160.999	1.16797E-43	gi|224100161|ref|XP_002311767.1|predicted protein [Populus trichocarpa]	GO:0006855,GO:0016020,GO:0015238,GO:0055085,GO:0015297	XP_002311767.1,EEE89134.1
scaffold-VXKB-2002138-Ipomoea_purpurea-leaf_stem_flower	561	161.77	1.19386E-43	gi|359495913|ref|XP_002273431.2|PREDICTED: protein TRANSPARENT TESTA 12-like [Vitis vinifera]	GO:0006855,GO:0016020,GO:0015238,GO:0055085,GO:0015297	XP_002273431.2,CBI23364.3
scaffold-VXKB-2002138-Ipomoea_purpurea-leaf_stem_flower	561	161.384	1.30788E-43	gi|388517747|gb|AFK46935.1|unknown [Medicago truncatula]		AFK46935.1
scaffold-VXKB-2002138-Ipomoea_purpurea-leaf_stem_flower	561	160.614	3.41072E-43	gi|110743923|dbj|BAE99795.1|hypothetical protein [Arabidopsis thaliana]		BAE99795.1
scaffold-VXKB-2002138-Ipomoea_purpurea-leaf_stem_flower	561	160.229	3.73479E-43	gi|15222119|ref|NP_172755.1|root hair specific 2 [Arabidopsis thaliana]	GO:0009753,GO:0008081,GO:0006855,GO:0009507,GO:0009611,GO:0009738,GO:0005215,GO:0009737,GO:0046872,GO:0009733,GO:0016020,GO:0015969,GO:0015238,GO:0009620,GO:0015297,GO:0042538,GO:0055085,GO:0048765,GO:0003824,GO:0007165,GO:0008728,GO:0009695,GO:0009414,GO:0009723	NP_172755.1,AAF78500.1,AAY56428.1,AEE28953.1
scaffold-VXKB-2002138-Ipomoea_purpurea-leaf_stem_flower	561	159.458	6.46199E-43	gi|15220701|ref|NP_173744.1|MATE efflux family protein [Arabidopsis thaliana]	GO:0006855,GO:0016020,GO:0015238,GO:0055085,GO:0015297,GO:0005215	NP_173744.1,AEE30369.1
scaffold-VXKB-2002138-Ipomoea_purpurea-leaf_stem_flower	561	161.77	2.54132E-42	gi|296083409|emb|CBI23362.3|unnamed protein product [Vitis vinifera]		CBI23362.3
scaffold-VXKB-2002138-Ipomoea_purpurea-leaf_stem_flower	561	157.918	2.92513E-42	gi|356497730|ref|XP_003517712.1|PREDICTED: protein TRANSPARENT TESTA 12-like [Glycine max]		XP_003517712.1
scaffold-VXKB-2002138-Ipomoea_purpurea-leaf_stem_flower	561	155.606	1.83681E-41	gi|15240824|ref|NP_198619.1|mate efflux domain-containing protein [Arabidopsis thaliana]	GO:0006855,GO:0016020,GO:0015238,GO:0009624,GO:0055085,GO:0015297,GO:0005215	NP_198619.1,AAK50109.1,BAA97535.1,AAO11623.1,AED94259.1
scaffold-VXKB-2002355-Ipomoea_purpurea-leaf_stem_flower	825	337.421	1.17561E-112	gi|296089870|emb|CBI39689.3|unnamed protein product [Vitis vinifera]		CBI39689.3
scaffold-VXKB-2002355-Ipomoea_purpurea-leaf_stem_flower	825	332.028	6.42078E-105	gi|147838425|emb|CAN76587.1|hypothetical protein VITISV_020288 [Vitis vinifera]	GO:0016874,GO:0006418,GO:0000166,GO:0005737,GO:0006412,GO:0005524,GO:0004818,GO:0004812,GO:0016876,GO:0043039,GO:0006424	CAN76587.1
scaffold-VXKB-2002355-Ipomoea_purpurea-leaf_stem_flower	825	331.643	8.74135E-105	gi|359487602|ref|XP_002278667.2|PREDICTED: probable glutamyl-tRNA synthetase, cytoplasmic-like isoform 1 [Vitis vinifera]	GO:0016874,GO:0006418,GO:0000166,GO:0005737,GO:0006412,GO:0005524,GO:0004818,GO:0004812,GO:0016876,GO:0043039,GO:0006424	XP_002278667.2
scaffold-VXKB-2002355-Ipomoea_purpurea-leaf_stem_flower	825	322.783	1.80912E-101	gi|449435593|ref|XP_004135579.1|PREDICTED: probable glutamate--tRNA ligase, cytoplasmic-like [Cucumis sativus]		XP_004135579.1
scaffold-VXKB-2002355-Ipomoea_purpurea-leaf_stem_flower	825	319.701	2.38773E-100	gi|255543064|ref|XP_002512595.1|glutamyl-tRNA synthetase, cytoplasmic, putative [Ricinus communis]	GO:0016874,GO:0006418,GO:0000166,GO:0005737,GO:0006412,GO:0005524,GO:0004819,GO:0004818,GO:0004812,GO:0016876,GO:0043039,GO:0006424	XP_002512595.1,EEF50047.1
scaffold-VXKB-2002355-Ipomoea_purpurea-leaf_stem_flower	825	312.383	2.21929E-97	gi|356534931|ref|XP_003536004.1|PREDICTED: probable glutamyl-tRNA synthetase, cytoplasmic-like [Glycine max]	GO:0006418,GO:0000166,GO:0005737,GO:0006412,GO:0005524,GO:0004818,GO:0004812,GO:0016876,GO:0043039,GO:0006424	XP_003536004.1
scaffold-VXKB-2002355-Ipomoea_purpurea-leaf_stem_flower	825	308.531	4.89065E-96	gi|356575275|ref|XP_003555767.1|PREDICTED: probable glutamyl-tRNA synthetase, cytoplasmic-like [Glycine max]	GO:0006418,GO:0000166,GO:0005737,GO:0006412,GO:0005524,GO:0004818,GO:0004812,GO:0016876,GO:0043039,GO:0006424	XP_003555767.1
scaffold-VXKB-2002355-Ipomoea_purpurea-leaf_stem_flower	825	305.064	1.06431E-94	gi|148910610|gb|ABR18375.1|unknown [Picea sitchensis]	GO:0016874,GO:0006418,GO:0000166,GO:0005737,GO:0006412,GO:0005524,GO:0004818,GO:0004812,GO:0016876,GO:0043039,GO:0006424	ABR18375.1
scaffold-VXKB-2002355-Ipomoea_purpurea-leaf_stem_flower	825	304.679	1.80651E-94	gi|224124284|ref|XP_002329985.1|predicted protein [Populus trichocarpa]	GO:0006418,GO:0000166,GO:0005737,GO:0006412,GO:0005524,GO:0004818,GO:0004812,GO:0016876,GO:0043039,GO:0006424	XP_002329985.1,EEF08541.1
scaffold-VXKB-2002355-Ipomoea_purpurea-leaf_stem_flower	825	302.753	1.08852E-93	gi|357441991|ref|XP_003591273.1|Bifunctional aminoacyl-tRNA synthetase [Medicago truncatula]	GO:0016874,GO:0006418,GO:0000166,GO:0005737,GO:0006412,GO:0005524,GO:0004818,GO:0004812,GO:0016876,GO:0043039,GO:0006424	XP_003591273.1,AES61524.1
scaffold-VXKB-2002355-Ipomoea_purpurea-leaf_stem_flower	825	301.212	2.3147E-93	gi|357130551|ref|XP_003566911.1|PREDICTED: probable glutamyl-tRNA synthetase, cytoplasmic-like [Brachypodium distachyon]	GO:0006418,GO:0000166,GO:0005737,GO:0006412,GO:0005524,GO:0004818,GO:0004812,GO:0016876,GO:0043039,GO:0006424	XP_003566911.1
scaffold-VXKB-2002355-Ipomoea_purpurea-leaf_stem_flower	825	295.049	4.48892E-91	gi|115481716|ref|NP_001064451.1|Os10g0369000 [Oryza sativa Japonica Group]	GO:0009536,GO:0005524,GO:0006424,GO:0005737,GO:0004812,GO:0004818	NP_001064451.1,AAM08833.1,AAP53367.1,BAF26365.1,EAZ15843.1
scaffold-VXKB-2002355-Ipomoea_purpurea-leaf_stem_flower	825	294.664	7.14645E-91	gi|125531646|gb|EAY78211.1|hypothetical protein OsI_33261 [Oryza sativa Indica Group]	GO:0009536	EAY78211.1
scaffold-VXKB-2002355-Ipomoea_purpurea-leaf_stem_flower	825	293.508	2.09751E-90	gi|115435896|ref|NP_001042706.1|Os01g0271200 [Oryza sativa Japonica Group]	GO:0005524,GO:0006424,GO:0004818	NP_001042706.1,BAA90375.1,BAF04620.1,EAY73464.1,EAZ11382.1
scaffold-VXKB-2002355-Ipomoea_purpurea-leaf_stem_flower	825	290.812	6.04187E-90	gi|326507162|dbj|BAJ95658.1|predicted protein [Hordeum vulgare subsp. vulgare]	GO:0006418,GO:0000166,GO:0005737,GO:0006412,GO:0005524,GO:0004818,GO:0004812,GO:0016876,GO:0043039,GO:0006424	BAJ95658.1
scaffold-VXKB-2002355-Ipomoea_purpurea-leaf_stem_flower	825	291.197	1.55479E-89	gi|297808683|ref|XP_002872225.1|hypothetical protein ARALYDRAFT_489491 [Arabidopsis lyrata subsp. lyrata]	GO:0016874,GO:0006418,GO:0000166,GO:0005737,GO:0006412,GO:0005524,GO:0004818,GO:0004812,GO:0016876,GO:0043039,GO:0006424	XP_002872225.1,EFH48484.1
scaffold-VXKB-2002355-Ipomoea_purpurea-leaf_stem_flower	825	288.115	2.70984E-88	gi|30690281|ref|NP_850874.1|glutamyl-tRNA synthetase [Arabidopsis thaliana]	GO:0009165,GO:0006418,GO:0007010,GO:0000166,GO:0005737,GO:0006412,GO:0005524,GO:0004818,GO:0006094,GO:0004812,GO:0010498,GO:0005829,GO:0016876,GO:0043039,GO:0006424	NP_850874.1,AAC36469.1,AAM20443.1,AAN15567.1,BAE98590.1,AED93573.1
scaffold-VXKB-2002355-Ipomoea_purpurea-leaf_stem_flower	825	286.96	7.93087E-88	gi|326497553|dbj|BAK05866.1|predicted protein [Hordeum vulgare subsp. vulgare]	GO:0006418,GO:0000166,GO:0005737,GO:0006412,GO:0005524,GO:0004818,GO:0004812,GO:0016876,GO:0043039,GO:0006424	BAK05866.1
scaffold-VXKB-2002355-Ipomoea_purpurea-leaf_stem_flower	825	286.574	9.74348E-88	gi|414864743|tpg|DAA43300.1|TPA: hypothetical protein ZEAMMB73_728465 [Zea mays]		DAA43300.1
scaffold-VXKB-2002355-Ipomoea_purpurea-leaf_stem_flower	825	272.322	1.62802E-87	gi|388514169|gb|AFK45146.1|unknown [Lotus japonicus]		AFK45146.1
scaffold-VXKB-2002356-Ipomoea_purpurea-leaf_stem_flower	825	328.561	2.93573E-109	gi|296089870|emb|CBI39689.3|unnamed protein product [Vitis vinifera]		CBI39689.3
scaffold-VXKB-2002356-Ipomoea_purpurea-leaf_stem_flower	825	323.168	1.60418E-101	gi|147838425|emb|CAN76587.1|hypothetical protein VITISV_020288 [Vitis vinifera]	GO:0016874,GO:0006418,GO:0000166,GO:0005737,GO:0006412,GO:0005524,GO:0004818,GO:0004812,GO:0016876,GO:0043039,GO:0006424	CAN76587.1
scaffold-VXKB-2002356-Ipomoea_purpurea-leaf_stem_flower	825	322.783	2.20603E-101	gi|359487602|ref|XP_002278667.2|PREDICTED: probable glutamyl-tRNA synthetase, cytoplasmic-like isoform 1 [Vitis vinifera]	GO:0016874,GO:0006418,GO:0000166,GO:0005737,GO:0006412,GO:0005524,GO:0004818,GO:0004812,GO:0016876,GO:0043039,GO:0006424	XP_002278667.2
scaffold-VXKB-2002356-Ipomoea_purpurea-leaf_stem_flower	825	313.923	5.24083E-98	gi|449435593|ref|XP_004135579.1|PREDICTED: probable glutamate--tRNA ligase, cytoplasmic-like [Cucumis sativus]		XP_004135579.1
scaffold-VXKB-2002356-Ipomoea_purpurea-leaf_stem_flower	825	311.612	3.27878E-97	gi|255543064|ref|XP_002512595.1|glutamyl-tRNA synthetase, cytoplasmic, putative [Ricinus communis]	GO:0016874,GO:0006418,GO:0000166,GO:0005737,GO:0006412,GO:0005524,GO:0004819,GO:0004818,GO:0004812,GO:0016876,GO:0043039,GO:0006424	XP_002512595.1,EEF50047.1
scaffold-VXKB-2002356-Ipomoea_purpurea-leaf_stem_flower	825	306.605	3.25278E-95	gi|356575275|ref|XP_003555767.1|PREDICTED: probable glutamyl-tRNA synthetase, cytoplasmic-like [Glycine max]	GO:0006418,GO:0000166,GO:0005737,GO:0006412,GO:0005524,GO:0004818,GO:0004812,GO:0016876,GO:0043039,GO:0006424	XP_003555767.1
scaffold-VXKB-2002356-Ipomoea_purpurea-leaf_stem_flower	825	304.679	1.7862E-94	gi|356534931|ref|XP_003536004.1|PREDICTED: probable glutamyl-tRNA synthetase, cytoplasmic-like [Glycine max]	GO:0006418,GO:0000166,GO:0005737,GO:0006412,GO:0005524,GO:0004818,GO:0004812,GO:0016876,GO:0043039,GO:0006424	XP_003536004.1
scaffold-VXKB-2002356-Ipomoea_purpurea-leaf_stem_flower	825	301.982	1.54652E-93	gi|224124284|ref|XP_002329985.1|predicted protein [Populus trichocarpa]	GO:0006418,GO:0000166,GO:0005737,GO:0006412,GO:0005524,GO:0004818,GO:0004812,GO:0016876,GO:0043039,GO:0006424	XP_002329985.1,EEF08541.1
scaffold-VXKB-2002356-Ipomoea_purpurea-leaf_stem_flower	825	300.827	4.5466E-93	gi|148910610|gb|ABR18375.1|unknown [Picea sitchensis]	GO:0016874,GO:0006418,GO:0000166,GO:0005737,GO:0006412,GO:0005524,GO:0004818,GO:0004812,GO:0016876,GO:0043039,GO:0006424	ABR18375.1
scaffold-VXKB-2002356-Ipomoea_purpurea-leaf_stem_flower	825	297.36	1.15928E-91	gi|357441991|ref|XP_003591273.1|Bifunctional aminoacyl-tRNA synthetase [Medicago truncatula]	GO:0016874,GO:0006418,GO:0000166,GO:0005737,GO:0006412,GO:0005524,GO:0004818,GO:0004812,GO:0016876,GO:0043039,GO:0006424	XP_003591273.1,AES61524.1
scaffold-VXKB-2002356-Ipomoea_purpurea-leaf_stem_flower	825	290.041	4.65341E-89	gi|357130551|ref|XP_003566911.1|PREDICTED: probable glutamyl-tRNA synthetase, cytoplasmic-like [Brachypodium distachyon]	GO:0006418,GO:0000166,GO:0005737,GO:0006412,GO:0005524,GO:0004818,GO:0004812,GO:0016876,GO:0043039,GO:0006424	XP_003566911.1
scaffold-VXKB-2002356-Ipomoea_purpurea-leaf_stem_flower	825	285.804	1.5363E-87	gi|115481716|ref|NP_001064451.1|Os10g0369000 [Oryza sativa Japonica Group]	GO:0009536,GO:0005524,GO:0006424,GO:0005737,GO:0004812,GO:0004818	NP_001064451.1,AAM08833.1,AAP53367.1,BAF26365.1,EAZ15843.1
scaffold-VXKB-2002356-Ipomoea_purpurea-leaf_stem_flower	825	285.804	1.74345E-87	gi|125531646|gb|EAY78211.1|hypothetical protein OsI_33261 [Oryza sativa Indica Group]	GO:0009536	EAY78211.1
scaffold-VXKB-2002356-Ipomoea_purpurea-leaf_stem_flower	825	285.804	1.96489E-87	gi|297808683|ref|XP_002872225.1|hypothetical protein ARALYDRAFT_489491 [Arabidopsis lyrata subsp. lyrata]	GO:0016874,GO:0006418,GO:0000166,GO:0005737,GO:0006412,GO:0005524,GO:0004818,GO:0004812,GO:0016876,GO:0043039,GO:0006424	XP_002872225.1,EFH48484.1
scaffold-VXKB-2002356-Ipomoea_purpurea-leaf_stem_flower	825	285.419	2.26404E-87	gi|115435896|ref|NP_001042706.1|Os01g0271200 [Oryza sativa Japonica Group]	GO:0005524,GO:0006424,GO:0004818	NP_001042706.1,BAA90375.1,BAF04620.1,EAY73464.1,EAZ11382.1
scaffold-VXKB-2002356-Ipomoea_purpurea-leaf_stem_flower	825	283.493	4.5019E-87	gi|326507162|dbj|BAJ95658.1|predicted protein [Hordeum vulgare subsp. vulgare]	GO:0006418,GO:0000166,GO:0005737,GO:0006412,GO:0005524,GO:0004818,GO:0004812,GO:0016876,GO:0043039,GO:0006424	BAJ95658.1
scaffold-VXKB-2002356-Ipomoea_purpurea-leaf_stem_flower	825	266.544	2.74524E-85	gi|388514169|gb|AFK45146.1|unknown [Lotus japonicus]		AFK45146.1
scaffold-VXKB-2002356-Ipomoea_purpurea-leaf_stem_flower	825	280.026	2.79408E-85	gi|30690281|ref|NP_850874.1|glutamyl-tRNA synthetase [Arabidopsis thaliana]	GO:0009165,GO:0006418,GO:0007010,GO:0000166,GO:0005737,GO:0006412,GO:0005524,GO:0004818,GO:0006094,GO:0004812,GO:0010498,GO:0005829,GO:0016876,GO:0043039,GO:0006424	NP_850874.1,AAC36469.1,AAM20443.1,AAN15567.1,BAE98590.1,AED93573.1
scaffold-VXKB-2002356-Ipomoea_purpurea-leaf_stem_flower	825	278.1	1.75282E-84	gi|414864743|tpg|DAA43300.1|TPA: hypothetical protein ZEAMMB73_728465 [Zea mays]		DAA43300.1
scaffold-VXKB-2002356-Ipomoea_purpurea-leaf_stem_flower	825	275.404	7.7549E-84	gi|449525786|ref|XP_004169897.1|PREDICTED: LOW QUALITY PROTEIN: probable glutamate--tRNA ligase, cytoplasmic-like, partial [Cucumis sativus]		XP_004169897.1
scaffold-VXKB-2002663-Ipomoea_purpurea-leaf_stem_flower	590	238.039	4.97112E-79	gi|225455459|ref|XP_002274808.1|PREDICTED: multidrug and toxin extrusion protein 2-like [Vitis vinifera]	GO:0006855,GO:0016020,GO:0015238,GO:0055085,GO:0015297	XP_002274808.1
scaffold-VXKB-2002663-Ipomoea_purpurea-leaf_stem_flower	590	236.884	5.74701E-72	gi|449446187|ref|XP_004140853.1|PREDICTED: multidrug and toxin extrusion protein 2-like [Cucumis sativus]		XP_004140853.1
scaffold-VXKB-2002663-Ipomoea_purpurea-leaf_stem_flower	590	236.113	8.43131E-72	gi|449533691|ref|XP_004173805.1|PREDICTED: multidrug and toxin extrusion protein 2-like [Cucumis sativus]		XP_004173805.1
scaffold-VXKB-2002663-Ipomoea_purpurea-leaf_stem_flower	590	211.846	2.35384E-71	gi|297741107|emb|CBI31838.3|unnamed protein product [Vitis vinifera]		CBI31838.3
scaffold-VXKB-2002663-Ipomoea_purpurea-leaf_stem_flower	590	233.417	4.64423E-71	gi|224120154|ref|XP_002318258.1|predicted protein [Populus trichocarpa]	GO:0006855,GO:0016020,GO:0015238,GO:0055085,GO:0015297	XP_002318258.1,EEE96478.1
scaffold-VXKB-2002663-Ipomoea_purpurea-leaf_stem_flower	590	234.187	1.60248E-70	gi|356574471|ref|XP_003555370.1|PREDICTED: multidrug and toxin extrusion protein 1-like [Glycine max]		XP_003555370.1
scaffold-VXKB-2002663-Ipomoea_purpurea-leaf_stem_flower	590	233.802	1.92126E-70	gi|357444071|ref|XP_003592313.1|Multidrug and toxin extrusion protein [Medicago truncatula]	GO:0006855,GO:0016020,GO:0015238,GO:0055085,GO:0015297	XP_003592313.1,AES62564.1
scaffold-VXKB-2002663-Ipomoea_purpurea-leaf_stem_flower	590	232.646	4.10698E-70	gi|224136866|ref|XP_002322435.1|predicted protein [Populus trichocarpa]	GO:0006855,GO:0016020,GO:0015238,GO:0055085,GO:0015297	XP_002322435.1,EEF06562.1
scaffold-VXKB-2002663-Ipomoea_purpurea-leaf_stem_flower	590	232.646	4.57834E-70	gi|357481725|ref|XP_003611148.1|Multidrug and toxin extrusion protein [Medicago truncatula]	GO:0006855,GO:0016020,GO:0015238,GO:0055085,GO:0015297	XP_003611148.1,AES94106.1
scaffold-VXKB-2002663-Ipomoea_purpurea-leaf_stem_flower	590	232.646	6.3287E-70	gi|255539553|ref|XP_002510841.1|multidrug resistance pump, putative [Ricinus communis]	GO:0006855,GO:0016020,GO:0015238,GO:0055085,GO:0015297	XP_002510841.1,EEF51443.1
scaffold-VXKB-2002663-Ipomoea_purpurea-leaf_stem_flower	590	231.491	1.25167E-69	gi|356534161|ref|XP_003535626.1|PREDICTED: MATE efflux family protein 9-like [Glycine max]		XP_003535626.1
scaffold-VXKB-2002663-Ipomoea_purpurea-leaf_stem_flower	590	231.491	1.3337E-69	gi|255537279|ref|XP_002509706.1|multidrug resistance pump, putative [Ricinus communis]	GO:0006855,GO:0016020,GO:0015238,GO:0055085,GO:0015297	XP_002509706.1,EEF51093.1
scaffold-VXKB-2002663-Ipomoea_purpurea-leaf_stem_flower	590	231.491	1.43567E-69	gi|356495653|ref|XP_003516689.1|PREDICTED: MATE efflux family protein 6-like [Glycine max]		XP_003516689.1
scaffold-VXKB-2002663-Ipomoea_purpurea-leaf_stem_flower	590	234.958	2.04299E-69	gi|356529294|ref|XP_003533230.1|PREDICTED: multidrug and toxin extrusion protein 2-like [Glycine max]		XP_003533230.1
scaffold-VXKB-2002663-Ipomoea_purpurea-leaf_stem_flower	590	229.95	2.08074E-69	gi|356513681|ref|XP_003525539.1|PREDICTED: multidrug and toxin extrusion protein 1-like, partial [Glycine max]		XP_003525539.1
scaffold-VXKB-2002663-Ipomoea_purpurea-leaf_stem_flower	590	230.335	3.96399E-69	gi|356565297|ref|XP_003550878.1|PREDICTED: MATE efflux family protein DTX1-like [Glycine max]		XP_003550878.1
scaffold-VXKB-2002663-Ipomoea_purpurea-leaf_stem_flower	590	229.95	5.34144E-69	gi|356561709|ref|XP_003549122.1|PREDICTED: multidrug and toxin extrusion protein 1-like [Glycine max]		XP_003549122.1
scaffold-VXKB-2002663-Ipomoea_purpurea-leaf_stem_flower	590	227.254	5.82437E-69	gi|224071706|ref|XP_002303561.1|predicted protein [Populus trichocarpa]	GO:0006855,GO:0016020,GO:0015238,GO:0055085,GO:0015297	XP_002303561.1,EEE78540.1
scaffold-VXKB-2002663-Ipomoea_purpurea-leaf_stem_flower	590	229.565	7.03146E-69	gi|356540464|ref|XP_003538709.1|PREDICTED: MATE efflux family protein 6-like [Glycine max]		XP_003538709.1
scaffold-VXKB-2002663-Ipomoea_purpurea-leaf_stem_flower	590	218.009	6.31541E-65	gi|449452490|ref|XP_004143992.1|PREDICTED: MATE efflux family protein 6-like [Cucumis sativus]		XP_004143992.1
scaffold-VXKB-2003370-Ipomoea_purpurea-leaf_stem_flower	2962	1293.87	0.0	gi|359495915|ref|XP_002273532.2|PREDICTED: copper methylamine oxidase-like [Vitis vinifera]	GO:0009308,GO:0055114,GO:0048038,GO:0008131,GO:0005507	XP_002273532.2,CBI23365.3
scaffold-VXKB-2003370-Ipomoea_purpurea-leaf_stem_flower	2962	1286.94	0.0	gi|356501642|ref|XP_003519633.1|PREDICTED: copper methylamine oxidase-like [Glycine max]	GO:0009308,GO:0055114,GO:0048038,GO:0008131,GO:0005507	XP_003519633.1
scaffold-VXKB-2003370-Ipomoea_purpurea-leaf_stem_flower	2962	1285.4	0.0	gi|255574009|ref|XP_002527922.1|copper amine oxidase, putative [Ricinus communis]	GO:0009308,GO:0055114,GO:0048038,GO:0008131,GO:0005507	XP_002527922.1,EEF34479.1
scaffold-VXKB-2003370-Ipomoea_purpurea-leaf_stem_flower	2962	1271.14	0.0	gi|357485691|ref|XP_003613133.1|Copper amine oxidase [Medicago truncatula]	GO:0009308,GO:0055114,GO:0048038,GO:0008131,GO:0005507	XP_003613133.1,AES96091.1
scaffold-VXKB-2003370-Ipomoea_purpurea-leaf_stem_flower	2962	1269.22	0.0	gi|356566002|ref|XP_003551224.1|PREDICTED: primary amine oxidase-like [Glycine max]		XP_003551224.1
scaffold-VXKB-2003370-Ipomoea_purpurea-leaf_stem_flower	2962	1264.21	0.0	gi|255540539|ref|XP_002511334.1|copper amine oxidase, putative [Ricinus communis]	GO:0009308,GO:0055114,GO:0048038,GO:0008131,GO:0005507	XP_002511334.1,EEF51936.1
scaffold-VXKB-2003370-Ipomoea_purpurea-leaf_stem_flower	2962	1256.12	0.0	gi|147779939|emb|CAN62304.1|hypothetical protein VITISV_023689 [Vitis vinifera]	GO:0009308,GO:0055114,GO:0048038,GO:0008131,GO:0005507	CAN62304.1
scaffold-VXKB-2003370-Ipomoea_purpurea-leaf_stem_flower	2962	1252.65	0.0	gi|225456916|ref|XP_002277961.1|PREDICTED: copper methylamine oxidase-like [Vitis vinifera]	GO:0009308,GO:0005777,GO:0055114,GO:0048038,GO:0008131,GO:0005507	XP_002277961.1
scaffold-VXKB-2003370-Ipomoea_purpurea-leaf_stem_flower	2962	1251.5	0.0	gi|449477446|ref|XP_004155025.1|PREDICTED: copper methylamine oxidase-like [Cucumis sativus]		XP_004155025.1
scaffold-VXKB-2003370-Ipomoea_purpurea-leaf_stem_flower	2962	1250.73	0.0	gi|449440642|ref|XP_004138093.1|PREDICTED: copper methylamine oxidase-like [Cucumis sativus]		XP_004138093.1
scaffold-VXKB-2003370-Ipomoea_purpurea-leaf_stem_flower	2962	1250.73	0.0	gi|357461827|ref|XP_003601195.1|Primary amine oxidase [Medicago truncatula]	GO:0009308,GO:0055114,GO:0048038,GO:0008131,GO:0005507	XP_003601195.1,AES71446.1
scaffold-VXKB-2003370-Ipomoea_purpurea-leaf_stem_flower	2962	1247.26	0.0	gi|224107787|ref|XP_002314600.1|predicted protein [Populus trichocarpa]	GO:0009308,GO:0005777,GO:0055114,GO:0048038,GO:0008131,GO:0005507	XP_002314600.1,EEF00771.1
scaffold-VXKB-2003370-Ipomoea_purpurea-leaf_stem_flower	2962	1243.41	0.0	gi|297733721|emb|CBI14968.3|unnamed protein product [Vitis vinifera]		CBI14968.3
scaffold-VXKB-2003370-Ipomoea_purpurea-leaf_stem_flower	2962	1237.25	0.0	gi|351723191|ref|NP_001237782.1|peroxisomal copper-containing amine oxidase [Glycine max]	GO:0009308,GO:0055114,GO:0048038,GO:0008131,GO:0005507	NP_001237782.1,AAD40979.1
scaffold-VXKB-2003370-Ipomoea_purpurea-leaf_stem_flower	2962	1237.25	0.0	gi|297827947|ref|XP_002881856.1|hypothetical protein ARALYDRAFT_903619 [Arabidopsis lyrata subsp. lyrata]	GO:0009308,GO:0055114,GO:0048038,GO:0008131,GO:0005507	XP_002881856.1,EFH58115.1
scaffold-VXKB-2003370-Ipomoea_purpurea-leaf_stem_flower	2962	1234.55	0.0	gi|356516642|ref|XP_003527002.1|PREDICTED: copper methylamine oxidase-like [Glycine max]		XP_003527002.1
scaffold-VXKB-2003370-Ipomoea_purpurea-leaf_stem_flower	2962	1230.7	0.0	gi|30689034|ref|NP_181777.2|primary-amine oxidase [Arabidopsis thaliana]	GO:0005777,GO:0009308,GO:0055114,GO:0048038,GO:0008131,GO:0009507,GO:0005507	NP_181777.2,AAM53275.1,AAN15348.1,AEC10126.1
scaffold-VXKB-2003370-Ipomoea_purpurea-leaf_stem_flower	2962	1228.39	0.0	gi|242076200|ref|XP_002448036.1|hypothetical protein SORBIDRAFT_06g020020 [Sorghum bicolor]	GO:0009308,GO:0005777,GO:0055114,GO:0048038,GO:0008131,GO:0005507	XP_002448036.1,EES12364.1
scaffold-VXKB-2003370-Ipomoea_purpurea-leaf_stem_flower	2962	1220.68	0.0	gi|414586756|tpg|DAA37327.1|TPA: hypothetical protein ZEAMMB73_085776 [Zea mays]		DAA37327.1,DAA37328.1
scaffold-VXKB-2003370-Ipomoea_purpurea-leaf_stem_flower	2962	1213.36	0.0	gi|224135921|ref|XP_002322194.1|predicted protein [Populus trichocarpa]	GO:0009308,GO:0005777,GO:0055114,GO:0048038,GO:0008131,GO:0005507	XP_002322194.1,EEF06321.1
scaffold-VXKB-2003372-Ipomoea_purpurea-leaf_stem_flower	2721	1316.98	0.0	gi|359495915|ref|XP_002273532.2|PREDICTED: copper methylamine oxidase-like [Vitis vinifera]	GO:0009308,GO:0055114,GO:0048038,GO:0008131,GO:0005507	XP_002273532.2,CBI23365.3
scaffold-VXKB-2003372-Ipomoea_purpurea-leaf_stem_flower	2721	1297.72	0.0	gi|356501642|ref|XP_003519633.1|PREDICTED: copper methylamine oxidase-like [Glycine max]	GO:0009308,GO:0055114,GO:0048038,GO:0008131,GO:0005507	XP_003519633.1
scaffold-VXKB-2003372-Ipomoea_purpurea-leaf_stem_flower	2721	1296.18	0.0	gi|255574009|ref|XP_002527922.1|copper amine oxidase, putative [Ricinus communis]	GO:0009308,GO:0055114,GO:0048038,GO:0008131,GO:0005507	XP_002527922.1,EEF34479.1
scaffold-VXKB-2003372-Ipomoea_purpurea-leaf_stem_flower	2721	1280.0	0.0	gi|356566002|ref|XP_003551224.1|PREDICTED: primary amine oxidase-like [Glycine max]		XP_003551224.1
scaffold-VXKB-2003372-Ipomoea_purpurea-leaf_stem_flower	2721	1280.0	0.0	gi|255540539|ref|XP_002511334.1|copper amine oxidase, putative [Ricinus communis]	GO:0009308,GO:0055114,GO:0048038,GO:0008131,GO:0005507	XP_002511334.1,EEF51936.1
scaffold-VXKB-2003372-Ipomoea_purpurea-leaf_stem_flower	2721	1278.08	0.0	gi|449477446|ref|XP_004155025.1|PREDICTED: copper methylamine oxidase-like [Cucumis sativus]		XP_004155025.1
scaffold-VXKB-2003372-Ipomoea_purpurea-leaf_stem_flower	2721	1277.69	0.0	gi|449440642|ref|XP_004138093.1|PREDICTED: copper methylamine oxidase-like [Cucumis sativus]		XP_004138093.1
scaffold-VXKB-2003372-Ipomoea_purpurea-leaf_stem_flower	2721	1275.77	0.0	gi|357485691|ref|XP_003613133.1|Copper amine oxidase [Medicago truncatula]	GO:0009308,GO:0055114,GO:0048038,GO:0008131,GO:0005507	XP_003613133.1,AES96091.1
scaffold-VXKB-2003372-Ipomoea_purpurea-leaf_stem_flower	2721	1271.53	0.0	gi|147779939|emb|CAN62304.1|hypothetical protein VITISV_023689 [Vitis vinifera]	GO:0009308,GO:0055114,GO:0048038,GO:0008131,GO:0005507	CAN62304.1
scaffold-VXKB-2003372-Ipomoea_purpurea-leaf_stem_flower	2721	1261.9	0.0	gi|225456916|ref|XP_002277961.1|PREDICTED: copper methylamine oxidase-like [Vitis vinifera]	GO:0009308,GO:0005777,GO:0055114,GO:0048038,GO:0008131,GO:0005507	XP_002277961.1
scaffold-VXKB-2003372-Ipomoea_purpurea-leaf_stem_flower	2721	1260.74	0.0	gi|224107787|ref|XP_002314600.1|predicted protein [Populus trichocarpa]	GO:0009308,GO:0005777,GO:0055114,GO:0048038,GO:0008131,GO:0005507	XP_002314600.1,EEF00771.1
scaffold-VXKB-2003372-Ipomoea_purpurea-leaf_stem_flower	2721	1256.12	0.0	gi|357461827|ref|XP_003601195.1|Primary amine oxidase [Medicago truncatula]	GO:0009308,GO:0055114,GO:0048038,GO:0008131,GO:0005507	XP_003601195.1,AES71446.1
scaffold-VXKB-2003372-Ipomoea_purpurea-leaf_stem_flower	2721	1253.04	0.0	gi|297733721|emb|CBI14968.3|unnamed protein product [Vitis vinifera]		CBI14968.3
scaffold-VXKB-2003372-Ipomoea_purpurea-leaf_stem_flower	2721	1251.88	0.0	gi|351723191|ref|NP_001237782.1|peroxisomal copper-containing amine oxidase [Glycine max]	GO:0009308,GO:0055114,GO:0048038,GO:0008131,GO:0005507	NP_001237782.1,AAD40979.1
scaffold-VXKB-2003372-Ipomoea_purpurea-leaf_stem_flower	2721	1246.88	0.0	gi|297827947|ref|XP_002881856.1|hypothetical protein ARALYDRAFT_903619 [Arabidopsis lyrata subsp. lyrata]	GO:0009308,GO:0055114,GO:0048038,GO:0008131,GO:0005507	XP_002881856.1,EFH58115.1
scaffold-VXKB-2003372-Ipomoea_purpurea-leaf_stem_flower	2721	1244.57	0.0	gi|356516642|ref|XP_003527002.1|PREDICTED: copper methylamine oxidase-like [Glycine max]		XP_003527002.1
scaffold-VXKB-2003372-Ipomoea_purpurea-leaf_stem_flower	2721	1241.48	0.0	gi|30689034|ref|NP_181777.2|primary-amine oxidase [Arabidopsis thaliana]	GO:0005777,GO:0009308,GO:0055114,GO:0048038,GO:0008131,GO:0009507,GO:0005507	NP_181777.2,AAM53275.1,AAN15348.1,AEC10126.1
scaffold-VXKB-2003372-Ipomoea_purpurea-leaf_stem_flower	2721	1236.09	0.0	gi|242076200|ref|XP_002448036.1|hypothetical protein SORBIDRAFT_06g020020 [Sorghum bicolor]	GO:0009308,GO:0005777,GO:0055114,GO:0048038,GO:0008131,GO:0005507	XP_002448036.1,EES12364.1
scaffold-VXKB-2003372-Ipomoea_purpurea-leaf_stem_flower	2721	1229.93	0.0	gi|224135921|ref|XP_002322194.1|predicted protein [Populus trichocarpa]	GO:0009308,GO:0005777,GO:0055114,GO:0048038,GO:0008131,GO:0005507	XP_002322194.1,EEF06321.1
scaffold-VXKB-2003372-Ipomoea_purpurea-leaf_stem_flower	2721	1228.39	0.0	gi|414586756|tpg|DAA37327.1|TPA: hypothetical protein ZEAMMB73_085776 [Zea mays]		DAA37327.1,DAA37328.1
scaffold-VXKB-2003788-Ipomoea_purpurea-leaf_stem_flower	758	221.476	1.42625E-69	gi|225456065|ref|XP_002280423.1|PREDICTED: MATE efflux family protein 6 isoform 2 [Vitis vinifera]	GO:0006855,GO:0016020,GO:0015238,GO:0055085,GO:0009624,GO:0015297,GO:0005886	XP_002280423.1
scaffold-VXKB-2003788-Ipomoea_purpurea-leaf_stem_flower	758	221.09	2.07539E-69	gi|359490992|ref|XP_003634196.1|PREDICTED: MATE efflux family protein 6 [Vitis vinifera]		XP_003634196.1
scaffold-VXKB-2003788-Ipomoea_purpurea-leaf_stem_flower	758	220.32	3.23985E-69	gi|297734274|emb|CBI15521.3|unnamed protein product [Vitis vinifera]		CBI15521.3
scaffold-VXKB-2003788-Ipomoea_purpurea-leaf_stem_flower	758	219.164	4.22962E-69	gi|356531168|ref|XP_003534150.1|PREDICTED: MATE efflux family protein DTX1-like [Glycine max]	GO:0006855,GO:0016020,GO:0015238,GO:0055085,GO:0015297	XP_003534150.1
scaffold-VXKB-2003788-Ipomoea_purpurea-leaf_stem_flower	758	218.009	4.75549E-69	gi|297735338|emb|CBI17778.3|unnamed protein product [Vitis vinifera]		CBI17778.3
scaffold-VXKB-2003788-Ipomoea_purpurea-leaf_stem_flower	758	218.009	4.79022E-69	gi|225446148|ref|XP_002270905.1|PREDICTED: MATE efflux family protein 9-like [Vitis vinifera]		XP_002270905.1
scaffold-VXKB-2003788-Ipomoea_purpurea-leaf_stem_flower	758	228.409	4.816E-68	gi|359485073|ref|XP_002276239.2|PREDICTED: MATE efflux family protein 9-like [Vitis vinifera]		XP_002276239.2
scaffold-VXKB-2003788-Ipomoea_purpurea-leaf_stem_flower	758	228.409	6.17099E-68	gi|297735345|emb|CBI17785.3|unnamed protein product [Vitis vinifera]		CBI17785.3
scaffold-VXKB-2003788-Ipomoea_purpurea-leaf_stem_flower	758	214.927	1.40241E-67	gi|356527876|ref|XP_003532532.1|PREDICTED: MATE efflux family protein DTX1-like [Glycine max]	GO:0006855,GO:0016020,GO:0015238,GO:0055085,GO:0015297	XP_003532532.1
scaffold-VXKB-2003788-Ipomoea_purpurea-leaf_stem_flower	758	215.698	6.56299E-67	gi|359491480|ref|XP_002280388.2|PREDICTED: MATE efflux family protein DTX1-like [Vitis vinifera]	GO:0006855,GO:0016020,GO:0015238,GO:0055085,GO:0009624,GO:0015297,GO:0005886	XP_002280388.2
scaffold-VXKB-2003788-Ipomoea_purpurea-leaf_stem_flower	758	216.083	1.04444E-66	gi|225446146|ref|XP_002276463.1|PREDICTED: MATE efflux family protein 9 isoform 1 [Vitis vinifera]		XP_002276463.1
scaffold-VXKB-2003788-Ipomoea_purpurea-leaf_stem_flower	758	214.542	1.1665E-66	gi|297734273|emb|CBI15520.3|unnamed protein product [Vitis vinifera]		CBI15520.3
scaffold-VXKB-2003788-Ipomoea_purpurea-leaf_stem_flower	758	215.698	1.57001E-66	gi|297735339|emb|CBI17779.3|unnamed protein product [Vitis vinifera]	GO:0006855,GO:0016020,GO:0015238,GO:0055085,GO:0009624,GO:0015297,GO:0005886	CBI17779.3
scaffold-VXKB-2003788-Ipomoea_purpurea-leaf_stem_flower	758	221.861	3.68821E-66	gi|297735341|emb|CBI17781.3|unnamed protein product [Vitis vinifera]		CBI17781.3
scaffold-VXKB-2003788-Ipomoea_purpurea-leaf_stem_flower	758	222.246	1.189E-65	gi|359485071|ref|XP_002270870.2|PREDICTED: MATE efflux family protein 8-like [Vitis vinifera]		XP_002270870.2
scaffold-VXKB-2003788-Ipomoea_purpurea-leaf_stem_flower	758	207.994	1.23732E-65	gi|418731058|gb|AFX67006.1|hypothetical protein [Solanum tuberosum]		AFX67006.1
scaffold-VXKB-2003788-Ipomoea_purpurea-leaf_stem_flower	758	206.838	1.67426E-64	gi|356529541|ref|XP_003533349.1|PREDICTED: MATE efflux family protein 5-like [Glycine max]	GO:0006855,GO:0016020,GO:0015238,GO:0055085,GO:0015297	XP_003533349.1
scaffold-VXKB-2003788-Ipomoea_purpurea-leaf_stem_flower	758	218.779	2.63333E-64	gi|224117574|ref|XP_002331670.1|predicted protein [Populus trichocarpa]	GO:0006855,GO:0016020,GO:0015238,GO:0055085,GO:0015297	XP_002331670.1,EEF11220.1
scaffold-VXKB-2003788-Ipomoea_purpurea-leaf_stem_flower	758	218.779	3.37045E-64	gi|449439113|ref|XP_004137332.1|PREDICTED: MATE efflux family protein 7-like [Cucumis sativus]		XP_004137332.1
scaffold-VXKB-2003788-Ipomoea_purpurea-leaf_stem_flower	758	218.009	6.08816E-64	gi|357500125|ref|XP_003620351.1|hypothetical protein MTR_6g081810 [Medicago truncatula]	GO:0006855,GO:0016020,GO:0015238,GO:0055085,GO:0015297	XP_003620351.1,AES76569.1
scaffold-VXKB-2003806-Ipomoea_purpurea-leaf_stem_flower	366	218.779	4.18729E-63	gi|225434540|ref|XP_002276855.1|PREDICTED: clathrin heavy chain 2 [Vitis vinifera]	GO:0030130,GO:0016192,GO:0005198,GO:0006886,GO:0030132	XP_002276855.1,CBI15929.3
scaffold-VXKB-2003806-Ipomoea_purpurea-leaf_stem_flower	366	216.468	1.4174E-62	gi|12322717|gb|AAG51341.1|AC012562_2putative clathrin heavy chain, 3' partial; 6334-1 [Arabidopsis thaliana]		AAG51341.1
scaffold-VXKB-2003806-Ipomoea_purpurea-leaf_stem_flower	366	216.853	1.59782E-62	gi|12321552|gb|AAG50828.1|AC074395_2clathrin heavy chain, putative [Arabidopsis thaliana]		AAG50828.1
scaffold-VXKB-2003806-Ipomoea_purpurea-leaf_stem_flower	366	216.853	1.7593E-62	gi|42563757|ref|NP_187466.4|Clathrin, heavy chain [Arabidopsis thaliana]	GO:0009506,GO:0016020,GO:0006897,GO:0030132,GO:0005794,GO:0030130,GO:0006886,GO:0005515,GO:0005829,GO:0016192,GO:0005886,GO:0005198,GO:0009507	NP_187466.4,Q0WLB5.1,BAF02092.1,AEE74644.1
scaffold-VXKB-2003806-Ipomoea_purpurea-leaf_stem_flower	366	216.853	1.9387E-62	gi|297833602|ref|XP_002884683.1|hypothetical protein ARALYDRAFT_896987 [Arabidopsis lyrata subsp. lyrata]	GO:0030130,GO:0016192,GO:0005198,GO:0006886,GO:0030132	XP_002884683.1,EFH60942.1
scaffold-VXKB-2003806-Ipomoea_purpurea-leaf_stem_flower	366	216.468	2.24659E-62	gi|6016683|gb|AAF01510.1|AC009991_6putative clathrin heavy chain [Arabidopsis thaliana]		AAF01510.1,AAG50967.1
scaffold-VXKB-2003806-Ipomoea_purpurea-leaf_stem_flower	366	216.468	2.24659E-62	gi|30681617|ref|NP_187724.2|Clathrin, heavy chain [Arabidopsis thaliana]	GO:0009506,GO:0005774,GO:0005773,GO:0006897,GO:0030132,GO:0005794,GO:0030130,GO:0006886,GO:0005515,GO:0005829,GO:0016192,GO:0005886,GO:0005198	NP_187724.2,Q0WNJ6.1,BAF01303.1,AEE75005.1
scaffold-VXKB-2003806-Ipomoea_purpurea-leaf_stem_flower	366	216.083	3.15582E-62	gi|255574808|ref|XP_002528311.1|clathrin heavy chain, putative [Ricinus communis]	GO:0030130,GO:0016192,GO:0005198,GO:0006886,GO:0030132	XP_002528311.1,EEF34069.1
scaffold-VXKB-2003806-Ipomoea_purpurea-leaf_stem_flower	366	215.312	6.21081E-62	gi|297833898|ref|XP_002884831.1|hypothetical protein ARALYDRAFT_478454 [Arabidopsis lyrata subsp. lyrata]	GO:0030130,GO:0016192,GO:0005198,GO:0006886,GO:0030132	XP_002884831.1,EFH61090.1
scaffold-VXKB-2003806-Ipomoea_purpurea-leaf_stem_flower	366	215.312	6.34896E-62	gi|224112467|ref|XP_002316201.1|predicted protein [Populus trichocarpa]	GO:0016020,GO:0005773,GO:0030132,GO:0030130,GO:0006886,GO:0016192,GO:0005886,GO:0005198,GO:0009507	XP_002316201.1,EEF02372.1
scaffold-VXKB-2003806-Ipomoea_purpurea-leaf_stem_flower	366	213.772	2.28484E-61	gi|225448483|ref|XP_002269905.1|PREDICTED: clathrin heavy chain 1 [Vitis vinifera]	GO:0030130,GO:0016192,GO:0005198,GO:0006886,GO:0030132	XP_002269905.1,CAN79917.1,CBI25457.3
scaffold-VXKB-2003806-Ipomoea_purpurea-leaf_stem_flower	366	212.231	7.41326E-61	gi|449441294|ref|XP_004138417.1|PREDICTED: clathrin heavy chain 1-like [Cucumis sativus]		XP_004138417.1,XP_004160726.1
scaffold-VXKB-2003806-Ipomoea_purpurea-leaf_stem_flower	366	209.534	7.82423E-60	gi|443299013|gb|AGC82051.1|clathrin heavy chain 1 [Zea mays]		AGC82051.1
scaffold-VXKB-2003806-Ipomoea_purpurea-leaf_stem_flower	366	209.149	1.08995E-59	gi|413915858|gb|AFW55790.1|putative clathrin heavy chain family protein [Zea mays]		AFW55790.1
scaffold-VXKB-2003806-Ipomoea_purpurea-leaf_stem_flower	366	208.764	1.09708E-59	gi|356551880|ref|XP_003544300.1|PREDICTED: clathrin heavy chain 1-like [Glycine max]		XP_003544300.1
scaffold-VXKB-2003806-Ipomoea_purpurea-leaf_stem_flower	366	208.764	1.15069E-59	gi|224105937|ref|XP_002313985.1|predicted protein [Populus trichocarpa]	GO:0016020,GO:0005773,GO:0030132,GO:0030130,GO:0006886,GO:0016192,GO:0005886,GO:0005198,GO:0009507	XP_002313985.1,EEE87940.1
scaffold-VXKB-2003806-Ipomoea_purpurea-leaf_stem_flower	366	208.764	1.20479E-59	gi|224055335|ref|XP_002298486.1|predicted protein [Populus trichocarpa]	GO:0016020,GO:0005773,GO:0030132,GO:0030130,GO:0006886,GO:0016192,GO:0005886,GO:0005198,GO:0009507	XP_002298486.1,EEE83291.1
scaffold-VXKB-2003806-Ipomoea_purpurea-leaf_stem_flower	366	208.764	1.39491E-59	gi|302807931|ref|XP_002985659.1|hypothetical protein SELMODRAFT_157554 [Selaginella moellendorffii]	GO:0016020,GO:0005773,GO:0030132,GO:0030130,GO:0006886,GO:0016192,GO:0005886,GO:0005198,GO:0009507	XP_002985659.1,EFJ13237.1
scaffold-VXKB-2003806-Ipomoea_purpurea-leaf_stem_flower	366	208.764	1.47853E-59	gi|302785029|ref|XP_002974286.1|hypothetical protein SELMODRAFT_149750 [Selaginella moellendorffii]	GO:0016020,GO:0005773,GO:0030132,GO:0030130,GO:0006886,GO:0016192,GO:0005886,GO:0005198,GO:0009507	XP_002974286.1,EFJ24508.1
scaffold-VXKB-2003806-Ipomoea_purpurea-leaf_stem_flower	366	208.379	1.61603E-59	gi|356495434|ref|XP_003516582.1|PREDICTED: clathrin heavy chain 1-like [Glycine max]	GO:0030130,GO:0016192,GO:0005198,GO:0006886,GO:0030132	XP_003516582.1
scaffold-VXKB-2004559-Ipomoea_purpurea-leaf_stem_flower	3024	974.926	0.0	gi|255555919|ref|XP_002518995.1|GTP-binding protein alpha subunit, gna, putative [Ricinus communis]	GO:0005525,GO:0019001,GO:0004871,GO:0000166,GO:0007165,GO:0007186	XP_002518995.1,EEF43528.1
scaffold-VXKB-2004559-Ipomoea_purpurea-leaf_stem_flower	3024	973.77	0.0	gi|359474450|ref|XP_003631470.1|PREDICTED: uncharacterized protein LOC100248864 [Vitis vinifera]	GO:0019001,GO:0009744,GO:2000067,GO:0005634,GO:0009737,GO:0000166,GO:0005525,GO:0009630,GO:0048364,GO:0010555,GO:0007165,GO:0009652,GO:0004871,GO:0009723,GO:0007186,GO:0009749,GO:0009750	XP_003631470.1
scaffold-VXKB-2004559-Ipomoea_purpurea-leaf_stem_flower	3024	971.074	0.0	gi|297742015|emb|CBI33802.3|unnamed protein product [Vitis vinifera]		CBI33802.3
scaffold-VXKB-2004559-Ipomoea_purpurea-leaf_stem_flower	3024	971.074	0.0	gi|224138260|ref|XP_002326558.1|predicted protein [Populus trichocarpa]	GO:0019001,GO:0009744,GO:2000067,GO:0005634,GO:0009737,GO:0000166,GO:0005525,GO:0009630,GO:0048364,GO:0010555,GO:0007165,GO:0009652,GO:0004871,GO:0009723,GO:0007186,GO:0009749,GO:0009750	XP_002326558.1,EEE72357.1
scaffold-VXKB-2004559-Ipomoea_purpurea-leaf_stem_flower	3024	969.148	0.0	gi|449456739|ref|XP_004146106.1|PREDICTED: uncharacterized protein LOC101207353 [Cucumis sativus]		XP_004146106.1
scaffold-VXKB-2004559-Ipomoea_purpurea-leaf_stem_flower	3024	967.992	0.0	gi|449509504|ref|XP_004163607.1|PREDICTED: uncharacterized LOC101207353 [Cucumis sativus]		XP_004163607.1
scaffold-VXKB-2004559-Ipomoea_purpurea-leaf_stem_flower	3024	962.985	0.0	gi|356496050|ref|XP_003516883.1|PREDICTED: uncharacterized protein LOC100794534 [Glycine max]	GO:0005525,GO:0019001,GO:0004871,GO:0000166,GO:0007165,GO:0007186	XP_003516883.1
scaffold-VXKB-2004559-Ipomoea_purpurea-leaf_stem_flower	3024	961.059	0.0	gi|356531467|ref|XP_003534299.1|PREDICTED: uncharacterized protein LOC100803926 [Glycine max]	GO:0005525,GO:0019001,GO:0004871,GO:0000166,GO:0007165,GO:0007186	XP_003534299.1
scaffold-VXKB-2004559-Ipomoea_purpurea-leaf_stem_flower	3024	924.465	0.0	gi|357484831|ref|XP_003612703.1|Guanine nucleotide-binding protein alpha-2 subunit [Medicago truncatula]	GO:0005525,GO:0019001,GO:0004871,GO:0000166,GO:0007165,GO:0007186	XP_003612703.1,AES95661.1
scaffold-VXKB-2004559-Ipomoea_purpurea-leaf_stem_flower	3024	895.96	0.0	gi|297846152|ref|XP_002890957.1|extra-large GTP-binding protein 3 [Arabidopsis lyrata subsp. lyrata]	GO:0005525,GO:0019001,GO:0004871,GO:0000166,GO:0007165,GO:0007186	XP_002890957.1,EFH67216.1
scaffold-VXKB-2004559-Ipomoea_purpurea-leaf_stem_flower	3024	862.062	0.0	gi|125533747|gb|EAY80295.1|hypothetical protein OsI_35466 [Oryza sativa Indica Group]	GO:0019001,GO:0009744,GO:2000067,GO:0005634,GO:0009737,GO:0000166,GO:0005525,GO:0009630,GO:0048364,GO:0010555,GO:0007165,GO:0009652,GO:0004871,GO:0009723,GO:0007186,GO:0009749,GO:0009750	EAY80295.1
scaffold-VXKB-2004559-Ipomoea_purpurea-leaf_stem_flower	3024	862.833	0.0	gi|297611443|ref|NP_001067461.2|Os11g0206700 [Oryza sativa Japonica Group]	GO:0019001,GO:0009744,GO:2000067,GO:0005634,GO:0009737,GO:0000166,GO:0005525,GO:0009630,GO:0048364,GO:0010555,GO:0007165,GO:0009652,GO:0004871,GO:0009723,GO:0007186,GO:0009749,GO:0009750	NP_001067461.2,ABA91995.1,EAZ17761.1,BAG91701.1,BAF27824.2
scaffold-VXKB-2004559-Ipomoea_purpurea-leaf_stem_flower	3024	888.256	0.0	gi|15222516|ref|NP_174475.1|extra-large GTP-binding protein 3 [Arabidopsis thaliana]	GO:0009750,GO:0019001,GO:0010555,GO:0031683,GO:0005634,GO:0003924,GO:0031234,GO:0009737,GO:0006184,GO:0005834,GO:0007188,GO:0007186,GO:2000067,GO:0048364,GO:0009652,GO:0009749,GO:0004871,GO:0001664,GO:0005737,GO:0009744,GO:0007165,GO:0009630,GO:0009723	NP_174475.1,NP_849737.1,NP_001185125.1,AAG50710.1,AAG50792.1,BAF01414.1,BAH19924.1,BAH20323.1,ACT10805.1,AEE31417.1,AEE31418.1,AEE31419.1
scaffold-VXKB-2004559-Ipomoea_purpurea-leaf_stem_flower	3024	854.744	0.0	gi|413926902|gb|AFW66834.1|hypothetical protein ZEAMMB73_246975 [Zea mays]		AFW66834.1,AFW66835.1
scaffold-VXKB-2004559-Ipomoea_purpurea-leaf_stem_flower	3024	848.195	0.0	gi|357147445|ref|XP_003574346.1|PREDICTED: uncharacterized protein LOC100825632 [Brachypodium distachyon]	GO:0005525,GO:0019001,GO:0004871,GO:0000166,GO:0007165,GO:0007186	XP_003574346.1
scaffold-VXKB-2004559-Ipomoea_purpurea-leaf_stem_flower	3024	850.507	0.0	gi|242060104|ref|XP_002451341.1|hypothetical protein SORBIDRAFT_04g000360 [Sorghum bicolor]	GO:0019001,GO:0009744,GO:2000067,GO:0005634,GO:0009737,GO:0000166,GO:0005525,GO:0009630,GO:0048364,GO:0010555,GO:0007165,GO:0009652,GO:0004871,GO:0009723,GO:0007186,GO:0009749,GO:0009750	XP_002451341.1,EES04317.1
scaffold-VXKB-2004559-Ipomoea_purpurea-leaf_stem_flower	3024	835.869	0.0	gi|115465972|ref|NP_001056585.1|Os06g0111400 [Oryza sativa Japonica Group]	GO:0009750,GO:0019001,GO:0031683,GO:0010555,GO:0005634,GO:0003924,GO:0031234,GO:0005525,GO:0009737,GO:0006184,GO:0005834,GO:0007188,GO:0007186,GO:2000067,GO:0048364,GO:0009652,GO:0009749,GO:0004871,GO:0001664,GO:0000166,GO:0009744,GO:0007165,GO:0009630,GO:0009723	NP_001056585.1,BAA93022.1,BAF18499.1,EAZ35577.1,BAG91627.1
scaffold-VXKB-2004559-Ipomoea_purpurea-leaf_stem_flower	3024	834.713	0.0	gi|125553769|gb|EAY99374.1|hypothetical protein OsI_21343 [Oryza sativa Indica Group]	GO:0019001,GO:0009744,GO:2000067,GO:0005634,GO:0009737,GO:0000166,GO:0005525,GO:0009630,GO:0048364,GO:0010555,GO:0007165,GO:0009652,GO:0004871,GO:0009723,GO:0007186,GO:0009749,GO:0009750	EAY99374.1
scaffold-VXKB-2004559-Ipomoea_purpurea-leaf_stem_flower	3024	835.869	0.0	gi|326495194|dbj|BAJ85693.1|predicted protein [Hordeum vulgare subsp. vulgare]	GO:0005525,GO:0019001,GO:0004871,GO:0000166,GO:0007165,GO:0007186	BAJ85693.1
scaffold-VXKB-2004559-Ipomoea_purpurea-leaf_stem_flower	3024	815.839	0.0	gi|357110686|ref|XP_003557147.1|PREDICTED: uncharacterized protein LOC100835257 [Brachypodium distachyon]	GO:0005525,GO:0019001,GO:0004871,GO:0000166,GO:0007165,GO:0007186	XP_003557147.1
scaffold-VXKB-2004872-Ipomoea_purpurea-leaf_stem_flower	344	94.7449	7.77534E-36	gi|297738759|emb|CBI28004.3|unnamed protein product [Vitis vinifera]		CBI28004.3
scaffold-VXKB-2004872-Ipomoea_purpurea-leaf_stem_flower	344	94.7449	9.94116E-36	gi|359484339|ref|XP_002280453.2|PREDICTED: putative ABC transporter B family member 8-like [Vitis vinifera]		XP_002280453.2
scaffold-VXKB-2004872-Ipomoea_purpurea-leaf_stem_flower	344	92.8189	4.90681E-34	gi|255546303|ref|XP_002514211.1|multidrug resistance protein 1, 2, putative [Ricinus communis]	GO:0042626,GO:0016021,GO:0016787,GO:0006810,GO:0006200,GO:0000166,GO:0008559,GO:0017111,GO:0005524,GO:0016887,GO:0055085	XP_002514211.1,EEF48165.1
scaffold-VXKB-2004872-Ipomoea_purpurea-leaf_stem_flower	344	96.6709	3.50218E-33	gi|356497591|ref|XP_003517643.1|PREDICTED: putative ABC transporter B family member 8-like [Glycine max]		XP_003517643.1
scaffold-VXKB-2004872-Ipomoea_purpurea-leaf_stem_flower	344	93.5893	4.91482E-33	gi|224143631|ref|XP_002325023.1|multidrug/pheromone exporter, MDR family, ABC transporter family [Populus trichocarpa]	GO:0042626,GO:0016021,GO:0006810,GO:0006200,GO:0000166,GO:0017111,GO:0005524,GO:0016887,GO:0055085	XP_002325023.1,EEF03588.1
scaffold-VXKB-2004872-Ipomoea_purpurea-leaf_stem_flower	344	92.4337	1.23883E-32	gi|449436042|ref|XP_004135803.1|PREDICTED: putative ABC transporter B family member 8-like [Cucumis sativus]		XP_004135803.1
scaffold-VXKB-2004872-Ipomoea_purpurea-leaf_stem_flower	344	92.0485	1.43731E-32	gi|449489907|ref|XP_004158455.1|PREDICTED: LOW QUALITY PROTEIN: putative ABC transporter B family member 8-like [Cucumis sativus]		XP_004158455.1
scaffold-VXKB-2004872-Ipomoea_purpurea-leaf_stem_flower	344	92.0485	2.71267E-32	gi|356560631|ref|XP_003548594.1|PREDICTED: putative ABC transporter B family member 8-like [Glycine max]		XP_003548594.1
scaffold-VXKB-2004872-Ipomoea_purpurea-leaf_stem_flower	344	90.5077	1.69594E-30	gi|414880680|tpg|DAA57811.1|TPA: hypothetical protein ZEAMMB73_975376 [Zea mays]		DAA57811.1
scaffold-VXKB-2004872-Ipomoea_purpurea-leaf_stem_flower	344	92.0485	1.8116E-30	gi|242058557|ref|XP_002458424.1|hypothetical protein SORBIDRAFT_03g033290 [Sorghum bicolor]	GO:0042626,GO:0016021,GO:0006810,GO:0006200,GO:0000166,GO:0017111,GO:0005524,GO:0016887,GO:0055085	XP_002458424.1,EES03544.1
scaffold-VXKB-2004872-Ipomoea_purpurea-leaf_stem_flower	344	92.4337	5.2266E-30	gi|297818700|ref|XP_002877233.1|predicted protein [Arabidopsis lyrata subsp. lyrata]	GO:0005524,GO:0016021,GO:0042626,GO:0055085,GO:0006810	XP_002877233.1,EFH53492.1
scaffold-VXKB-2004872-Ipomoea_purpurea-leaf_stem_flower	344	91.6633	9.1277E-30	gi|2292907|emb|CAA71179.1|P-glycoprotein homologue [Hordeum vulgare subsp. vulgare]	GO:0042626,GO:0016021,GO:0006810,GO:0006200,GO:0000166,GO:0017111,GO:0005524,GO:0016887,GO:0055085	CAA71179.1
scaffold-VXKB-2004872-Ipomoea_purpurea-leaf_stem_flower	344	91.6633	9.35642E-30	gi|326526451|dbj|BAJ97242.1|predicted protein [Hordeum vulgare subsp. vulgare]	GO:0042626,GO:0016021,GO:0006810,GO:0006200,GO:0000166,GO:0017111,GO:0005524,GO:0016887,GO:0055085	BAJ97242.1
scaffold-VXKB-2004872-Ipomoea_purpurea-leaf_stem_flower	344	90.5077	1.59944E-29	gi|218188981|gb|EEC71408.1|hypothetical protein OsI_03576 [Oryza sativa Indica Group]	GO:0042626,GO:0016021,GO:0016020,GO:0006810,GO:0006200,GO:0000166,GO:0017111,GO:0005524,GO:0016887,GO:0055085	EEC71408.1
scaffold-VXKB-2004872-Ipomoea_purpurea-leaf_stem_flower	344	90.5077	1.6531E-29	gi|115439661|ref|NP_001044110.1|Os01g0723800 [Oryza sativa Japonica Group]	GO:0042626,GO:0010329,GO:0010541,GO:0016021,GO:0010540,GO:0016020,GO:0006810,GO:0006200,GO:0000166,GO:0017111,GO:0005524,GO:0016887,GO:0010315,GO:0055085,GO:0005886,GO:0009536	NP_001044110.1,CAD59577.1,BAD87059.1,BAF06024.1,EEE55316.1
scaffold-VXKB-2004872-Ipomoea_purpurea-leaf_stem_flower	344	90.8929	1.78051E-29	gi|357136222|ref|XP_003569704.1|PREDICTED: putative ABC transporter B family member 8-like [Brachypodium distachyon]	GO:0042626,GO:0016021,GO:0006810,GO:0006200,GO:0000166,GO:0017111,GO:0005524,GO:0016887,GO:0055085	XP_003569704.1
scaffold-VXKB-2004872-Ipomoea_purpurea-leaf_stem_flower	344	90.5077	2.51805E-29	gi|57899546|dbj|BAD87060.1|MDR-like p-glycoprotein-like [Oryza sativa Japonica Group]	GO:0042626,GO:0016021,GO:0016020,GO:0006810,GO:0006200,GO:0000166,GO:0017111,GO:0005524,GO:0016887,GO:0055085,GO:0009536	BAD87060.1
scaffold-VXKB-2004872-Ipomoea_purpurea-leaf_stem_flower	344	92.8189	1.16734E-28	gi|75335010|sp|Q9LHK4.1|AB8B_ARATHRecName: Full=Putative ABC transporter B family member 8; Short=ABC transporter ABCB.8; Short=AtABCB8; AltName: Full=P-glycoprotein 8; AltName: Full=Putative multidrug resistance protein 22		Q9LHK4.1,BAB02613.1
scaffold-VXKB-2004872-Ipomoea_purpurea-leaf_stem_flower	344	77.7962	6.02928E-24	gi|296087758|emb|CBI35014.3|unnamed protein product [Vitis vinifera]		CBI35014.3
scaffold-VXKB-2004872-Ipomoea_purpurea-leaf_stem_flower	344	77.7962	6.12752E-24	gi|359488881|ref|XP_003633838.1|PREDICTED: ABC transporter B family member 15-like [Vitis vinifera]		XP_003633838.1
scaffold-VXKB-2004971-Ipomoea_purpurea-leaf_stem_flower	770	367.081	2.40663E-124	gi|77999273|gb|ABB16983.1|unknown [Solanum tuberosum]	GO:0003735,GO:0008097,GO:0006412,GO:0005840,GO:0005622	ABB16983.1
scaffold-VXKB-2004971-Ipomoea_purpurea-leaf_stem_flower	770	365.925	6.53354E-124	gi|255567762|ref|XP_002524859.1|ribosomal protein L5, putative [Ricinus communis]	GO:0003735,GO:0008097,GO:0006412,GO:0005840,GO:0005622	XP_002524859.1,EEF37483.1
scaffold-VXKB-2004971-Ipomoea_purpurea-leaf_stem_flower	770	366.696	8.97952E-124	gi|296084316|emb|CBI24704.3|unnamed protein product [Vitis vinifera]		CBI24704.3
scaffold-VXKB-2004971-Ipomoea_purpurea-leaf_stem_flower	770	363.999	3.64998E-123	gi|356520322|ref|XP_003528812.1|PREDICTED: 60S ribosomal protein L5-like [Glycine max]		XP_003528812.1
scaffold-VXKB-2004971-Ipomoea_purpurea-leaf_stem_flower	770	363.614	5.22933E-123	gi|356560595|ref|XP_003548576.1|PREDICTED: 60S ribosomal protein L5-like [Glycine max]	GO:0003735,GO:0008097,GO:0006412,GO:0005840,GO:0005622	XP_003548576.1
scaffold-VXKB-2004971-Ipomoea_purpurea-leaf_stem_flower	770	363.614	5.95977E-123	gi|313586429|gb|ADR71225.1|60S ribosomal protein L5A [Hevea brasiliensis]		ADR71225.1
scaffold-VXKB-2004971-Ipomoea_purpurea-leaf_stem_flower	770	362.844	1.19693E-122	gi|356549759|ref|XP_003543258.1|PREDICTED: 60S ribosomal protein L5-like [Glycine max]	GO:0003735,GO:0008097,GO:0006412,GO:0005840,GO:0005622	XP_003543258.1
scaffold-VXKB-2004971-Ipomoea_purpurea-leaf_stem_flower	770	362.459	1.33471E-122	gi|356549761|ref|XP_003543259.1|PREDICTED: 60S ribosomal protein L5-like [Glycine max]	GO:0003735,GO:0008097,GO:0006412,GO:0005840,GO:0005622	XP_003543259.1
scaffold-VXKB-2004971-Ipomoea_purpurea-leaf_stem_flower	770	362.073	2.1092E-122	gi|313586431|gb|ADR71226.1|60S ribosomal protein L5B [Hevea brasiliensis]		ADR71226.1
scaffold-VXKB-2004971-Ipomoea_purpurea-leaf_stem_flower	770	361.688	2.68048E-122	gi|356520318|ref|XP_003528810.1|PREDICTED: 60S ribosomal protein L5-like [Glycine max]	GO:0003735,GO:0008097,GO:0006412,GO:0005840,GO:0005622	XP_003528810.1
scaffold-VXKB-2004971-Ipomoea_purpurea-leaf_stem_flower	770	360.918	5.31845E-122	gi|224127226|ref|XP_002329431.1|predicted protein [Populus trichocarpa]	GO:0010015,GO:0009955,GO:0005773,GO:0008283,GO:0009507,GO:0005634,GO:0008097,GO:0016020,GO:0003735,GO:0009965,GO:0022626,GO:0006412,GO:0022625,GO:0005737,GO:0005840,GO:0005730,GO:0005622,GO:0005886	XP_002329431.1,ABK95061.1,EEF07612.1
scaffold-VXKB-2004971-Ipomoea_purpurea-leaf_stem_flower	770	360.533	9.84536E-122	gi|388496080|gb|AFK36106.1|unknown [Lotus japonicus]		AFK36106.1
scaffold-VXKB-2004971-Ipomoea_purpurea-leaf_stem_flower	770	360.147	1.23622E-121	gi|225434146|ref|XP_002277846.1|PREDICTED: 60S ribosomal protein L5-like isoform 2 [Vitis vinifera]	GO:0010015,GO:0009955,GO:0005773,GO:0008283,GO:0009507,GO:0005634,GO:0008097,GO:0016020,GO:0003735,GO:0009965,GO:0022626,GO:0006412,GO:0022625,GO:0005737,GO:0005840,GO:0005730,GO:0005622,GO:0005886	XP_002277846.1
scaffold-VXKB-2004971-Ipomoea_purpurea-leaf_stem_flower	770	360.147	1.35029E-121	gi|388517865|gb|AFK46994.1|unknown [Lotus japonicus]		AFK46994.1
scaffold-VXKB-2004971-Ipomoea_purpurea-leaf_stem_flower	770	359.762	1.435E-121	gi|255646219|gb|ACU23594.1|unknown [Glycine max]	GO:0003735,GO:0008097,GO:0006412,GO:0005840,GO:0005622	ACU23594.1
scaffold-VXKB-2004971-Ipomoea_purpurea-leaf_stem_flower	770	359.377	2.64117E-121	gi|224131982|ref|XP_002321226.1|predicted protein [Populus trichocarpa]	GO:0010015,GO:0009955,GO:0005773,GO:0008283,GO:0009507,GO:0005634,GO:0008097,GO:0016020,GO:0003735,GO:0009965,GO:0022626,GO:0006412,GO:0022625,GO:0005737,GO:0005840,GO:0005730,GO:0005622,GO:0005886	XP_002321226.1,EEE99541.1
scaffold-VXKB-2004971-Ipomoea_purpurea-leaf_stem_flower	770	357.836	1.28723E-120	gi|217073390|gb|ACJ85054.1|unknown [Medicago truncatula]	GO:0003735,GO:0008097,GO:0006412,GO:0005840,GO:0005622	ACJ85054.1
scaffold-VXKB-2004971-Ipomoea_purpurea-leaf_stem_flower	770	357.451	1.32426E-120	gi|118483391|gb|ABK93596.1|unknown [Populus trichocarpa]	GO:0010015,GO:0009955,GO:0005773,GO:0008283,GO:0009507,GO:0005634,GO:0008097,GO:0016020,GO:0003735,GO:0009965,GO:0022626,GO:0006412,GO:0022625,GO:0005737,GO:0005840,GO:0005730,GO:0005622,GO:0005886	ABK93596.1
scaffold-VXKB-2004971-Ipomoea_purpurea-leaf_stem_flower	770	357.451	1.38774E-120	gi|388492658|gb|AFK34395.1|unknown [Lotus japonicus]		AFK34395.1
scaffold-VXKB-2004971-Ipomoea_purpurea-leaf_stem_flower	770	356.681	2.40814E-120	gi|118484032|gb|ABK93902.1|unknown [Populus trichocarpa]	GO:0010015,GO:0009955,GO:0005773,GO:0008283,GO:0009507,GO:0005634,GO:0008097,GO:0016020,GO:0003735,GO:0009965,GO:0022626,GO:0006412,GO:0022625,GO:0005737,GO:0005840,GO:0005730,GO:0005622,GO:0005886	ABK93902.1
scaffold-VXKB-2005450-Ipomoea_purpurea-leaf_stem_flower	1641	558.91	0.0	gi|359481391|ref|XP_002276710.2|PREDICTED: RNA polymerase sigma factor rpoD [Vitis vinifera]		XP_002276710.2
scaffold-VXKB-2005450-Ipomoea_purpurea-leaf_stem_flower	1641	558.525	0.0	gi|297741628|emb|CBI32760.3|unnamed protein product [Vitis vinifera]	GO:0009536,GO:0006355,GO:0006352,GO:0009507,GO:0016987,GO:0090351,GO:0003700,GO:0003677	CBI32760.3
scaffold-VXKB-2005450-Ipomoea_purpurea-leaf_stem_flower	1641	532.717	0.0	gi|255556952|ref|XP_002519509.1|RNA polymerase sigma factor rpoD, putative [Ricinus communis]	GO:0006355,GO:0006352,GO:0016987,GO:0003700,GO:0003677	XP_002519509.1,EEF42923.1
scaffold-VXKB-2005450-Ipomoea_purpurea-leaf_stem_flower	1641	512.301	2.76292E-173	gi|224068757|ref|XP_002326192.1|predicted protein [Populus trichocarpa]	GO:0006355,GO:0006352,GO:0016987,GO:0003700,GO:0003677	XP_002326192.1,EEE71862.1
scaffold-VXKB-2005450-Ipomoea_purpurea-leaf_stem_flower	1641	498.049	2.3875E-167	gi|449451030|ref|XP_004143265.1|PREDICTED: RNA polymerase sigma factor sigF, chloroplastic-like [Cucumis sativus]		XP_004143265.1,XP_004156283.1
scaffold-VXKB-2005450-Ipomoea_purpurea-leaf_stem_flower	1641	498.434	2.77914E-167	gi|356548319|ref|XP_003542550.1|PREDICTED: RNA polymerase sigma factor rpoD [Glycine max]		XP_003542550.1
scaffold-VXKB-2005450-Ipomoea_purpurea-leaf_stem_flower	1641	496.123	1.97341E-166	gi|356536959|ref|XP_003536999.1|PREDICTED: RNA polymerase sigma factor rpoD-like [Glycine max]		XP_003536999.1
scaffold-VXKB-2005450-Ipomoea_purpurea-leaf_stem_flower	1641	487.649	1.97414E-163	gi|312282671|dbj|BAJ34201.1|unnamed protein product [Thellungiella halophila]	GO:0006355,GO:0006352,GO:0016987,GO:0003700,GO:0003677	BAJ34201.1
scaffold-VXKB-2005450-Ipomoea_purpurea-leaf_stem_flower	1641	483.411	1.03677E-162	gi|6273430|emb|CAB60192.1|putative sigma-like transcription factor [Arabidopsis thaliana]		CAB60192.1
scaffold-VXKB-2005450-Ipomoea_purpurea-leaf_stem_flower	1641	484.952	2.18469E-162	gi|18404292|ref|NP_565856.1|RNApolymerase sigma-subunit F [Arabidopsis thaliana]	GO:0090351,GO:0009507,GO:0005634,GO:0009536,GO:0003677,GO:0030154,GO:0016987,GO:0006355,GO:0010027,GO:0006352,GO:0016117,GO:0009965,GO:0009902,GO:0003700,GO:0071483,GO:0071482,GO:0019288,GO:0045893,GO:0003899,GO:0005515,GO:0001053,GO:0034660	NP_565856.1,Q9LD95.1,BAA92288.1,CAB89775.1,AAL24116.1,AAD31584.2,AAM14121.1,AEC09332.1
scaffold-VXKB-2005450-Ipomoea_purpurea-leaf_stem_flower	1641	478.019	9.38023E-160	gi|297827203|ref|XP_002881484.1|RNA polymerase sigma-70 factor [Arabidopsis lyrata subsp. lyrata]	GO:0006355,GO:0006352,GO:0016987,GO:0003700,GO:0003677	XP_002881484.1,EFH57743.1
scaffold-VXKB-2005450-Ipomoea_purpurea-leaf_stem_flower	1641	462.225	2.26305E-153	gi|357510769|ref|XP_003625673.1|RNA polymerase sigma factor rpoD [Medicago truncatula]	GO:0006355,GO:0006352,GO:0016987,GO:0003700,GO:0003677	XP_003625673.1,AES81891.1
scaffold-VXKB-2005450-Ipomoea_purpurea-leaf_stem_flower	1641	441.81	2.35027E-145	gi|357440353|ref|XP_003590454.1|RNA polymerase sigma factor [Medicago truncatula]	GO:0006355,GO:0006352,GO:0016987,GO:0003700,GO:0003677	XP_003590454.1,AES60705.1
scaffold-VXKB-2005450-Ipomoea_purpurea-leaf_stem_flower	1641	427.943	1.60822E-143	gi|388501386|gb|AFK38759.1|unknown [Lotus japonicus]		AFK38759.1
scaffold-VXKB-2005450-Ipomoea_purpurea-leaf_stem_flower	1641	362.459	1.19684E-114	gi|357113236|ref|XP_003558410.1|PREDICTED: RNA polymerase sigma factor rpoD-like [Brachypodium distachyon]	GO:0006355,GO:0006352,GO:0016987,GO:0003700,GO:0003677	XP_003558410.1
scaffold-VXKB-2005450-Ipomoea_purpurea-leaf_stem_flower	1641	352.829	1.40325E-113	gi|356514352|ref|XP_003525870.1|PREDICTED: RNA polymerase sigma factor rpoD-like [Glycine max]		XP_003525870.1
scaffold-VXKB-2005450-Ipomoea_purpurea-leaf_stem_flower	1641	353.599	5.05713E-111	gi|115475493|ref|NP_001061343.1|Os08g0242800 [Oryza sativa Japonica Group]	GO:0009536,GO:0006355,GO:0006352,GO:0003899,GO:0016987,GO:0003700,GO:0003677	NP_001061343.1,BAC76602.1,BAD05586.1,BAD05631.1,BAF23257.1,BAG94355.1
scaffold-VXKB-2005450-Ipomoea_purpurea-leaf_stem_flower	1641	350.903	2.29959E-110	gi|194696078|gb|ACF82123.1|unknown [Zea mays]	GO:0006355,GO:0006352,GO:0016987,GO:0003700,GO:0003677	ACF82123.1,ADX60156.1,AFW66906.1
scaffold-VXKB-2005450-Ipomoea_purpurea-leaf_stem_flower	1641	350.903	2.36638E-110	gi|413932354|gb|AFW66905.1|hypothetical protein ZEAMMB73_346249 [Zea mays]		AFW66905.1
scaffold-VXKB-2005450-Ipomoea_purpurea-leaf_stem_flower	1641	344.354	6.54702E-108	gi|162458769|ref|NP_001105507.1|sigma-like factor6 [Zea mays]	GO:0006355,GO:0006352,GO:0016987,GO:0003700,GO:0003677	NP_001105507.1,AAD17856.1
scaffold-VXKB-2005603-Ipomoea_purpurea-leaf_stem_flower	654	337.035	3.34601E-114	gi|449521693|ref|XP_004167864.1|PREDICTED: proline--tRNA ligase-like, partial [Cucumis sativus]		XP_004167864.1
scaffold-VXKB-2005603-Ipomoea_purpurea-leaf_stem_flower	654	340.502	6.85119E-112	gi|118486938|gb|ABK95302.1|unknown [Populus trichocarpa]	GO:0004827,GO:0005524,GO:0005737,GO:0004812,GO:0006433,GO:0000166,GO:0006418	ABK95302.1
scaffold-VXKB-2005603-Ipomoea_purpurea-leaf_stem_flower	654	339.732	1.39881E-111	gi|224064768|ref|XP_002301553.1|predicted protein [Populus trichocarpa]	GO:0004827,GO:0005524,GO:0005737,GO:0004812,GO:0006433,GO:0000166,GO:0016020,GO:0006418	XP_002301553.1,EEE80826.1
scaffold-VXKB-2005603-Ipomoea_purpurea-leaf_stem_flower	654	340.502	1.72479E-111	gi|15228692|ref|NP_191771.1|prolyl-tRNA synthetase [Arabidopsis thaliana]	GO:0009506,GO:0006418,GO:0016020,GO:0004827,GO:0000166,GO:0005737,GO:0005524,GO:0006433,GO:0004812,GO:0005829	NP_191771.1,NP_850736.1,CAB71872.1,AAL24294.1,AAM91120.1,AEE80312.1,AEE80313.1
scaffold-VXKB-2005603-Ipomoea_purpurea-leaf_stem_flower	654	340.117	2.02483E-111	gi|297817558|ref|XP_002876662.1|predicted protein [Arabidopsis lyrata subsp. lyrata]	GO:0004827,GO:0005524,GO:0005737,GO:0004812,GO:0006433,GO:0000166,GO:0006418	XP_002876662.1,EFH52921.1
scaffold-VXKB-2005603-Ipomoea_purpurea-leaf_stem_flower	654	337.035	2.88127E-110	gi|449468780|ref|XP_004152099.1|PREDICTED: bifunctional glutamate/proline--tRNA ligase-like [Cucumis sativus]		XP_004152099.1
scaffold-VXKB-2005603-Ipomoea_purpurea-leaf_stem_flower	654	335.88	8.54473E-110	gi|356572846|ref|XP_003554576.1|PREDICTED: bifunctional aminoacyl-tRNA synthetase-like [Glycine max]	GO:0004827,GO:0005524,GO:0005737,GO:0004812,GO:0006433,GO:0000166,GO:0006418	XP_003554576.1
scaffold-VXKB-2005603-Ipomoea_purpurea-leaf_stem_flower	654	334.339	3.47939E-109	gi|356505683|ref|XP_003521619.1|PREDICTED: bifunctional aminoacyl-tRNA synthetase-like [Glycine max]	GO:0004827,GO:0005524,GO:0005737,GO:0004812,GO:0006433,GO:0000166,GO:0006418	XP_003521619.1
scaffold-VXKB-2005603-Ipomoea_purpurea-leaf_stem_flower	654	329.717	1.53257E-107	gi|224130834|ref|XP_002320936.1|predicted protein [Populus trichocarpa]	GO:0004827,GO:0005524,GO:0005737,GO:0004812,GO:0006433,GO:0000166,GO:0016020,GO:0006418	XP_002320936.1,EEE99251.1
scaffold-VXKB-2005603-Ipomoea_purpurea-leaf_stem_flower	654	328.946	5.90442E-107	gi|357511557|ref|XP_003626067.1|Bifunctional aminoacyl-tRNA synthetase [Medicago truncatula]	GO:0004827,GO:0005524,GO:0005737,GO:0004812,GO:0006433,GO:0000166,GO:0006418	XP_003626067.1,AES82285.1
scaffold-VXKB-2005603-Ipomoea_purpurea-leaf_stem_flower	654	328.946	6.03318E-107	gi|388491056|gb|AFK33594.1|unknown [Medicago truncatula]		AFK33594.1
scaffold-VXKB-2005603-Ipomoea_purpurea-leaf_stem_flower	654	327.405	1.81633E-106	gi|225437777|ref|XP_002281375.1|PREDICTED: bifunctional aminoacyl-tRNA synthetase [Vitis vinifera]	GO:0004827,GO:0005524,GO:0005737,GO:0004812,GO:0006433,GO:0000166,GO:0006418	XP_002281375.1,CBI37058.3
scaffold-VXKB-2005603-Ipomoea_purpurea-leaf_stem_flower	654	318.546	3.94666E-106	gi|226528192|ref|NP_001140354.1|uncharacterized protein LOC100272402 [Zea mays]	GO:0004827,GO:0005524,GO:0005737,GO:0006433,GO:0000166,GO:0016020	NP_001140354.1,ACF83651.1
scaffold-VXKB-2005603-Ipomoea_purpurea-leaf_stem_flower	654	315.849	5.84175E-106	gi|32140555|dbj|BAC78194.1|prolyl-tRNA synthetase [Raphanus sativus]	GO:0004827,GO:0005524,GO:0005737,GO:0004812,GO:0006433,GO:0000166	BAC78194.1
scaffold-VXKB-2005603-Ipomoea_purpurea-leaf_stem_flower	654	320.472	6.65364E-104	gi|242081969|ref|XP_002445753.1|hypothetical protein SORBIDRAFT_07g025100 [Sorghum bicolor]	GO:0004827,GO:0005524,GO:0005737,GO:0004812,GO:0006433,GO:0000166,GO:0016020,GO:0006418	XP_002445753.1,EES15248.1
scaffold-VXKB-2005603-Ipomoea_purpurea-leaf_stem_flower	654	318.546	3.77846E-103	gi|413925710|gb|AFW65642.1|hypothetical protein ZEAMMB73_918606 [Zea mays]		AFW65642.1
scaffold-VXKB-2005603-Ipomoea_purpurea-leaf_stem_flower	654	313.538	3.46316E-101	gi|242090883|ref|XP_002441274.1|hypothetical protein SORBIDRAFT_09g023590 [Sorghum bicolor]	GO:0004827,GO:0005524,GO:0005737,GO:0004812,GO:0006433,GO:0000166,GO:0016020,GO:0006418	XP_002441274.1,EES19704.1
scaffold-VXKB-2005603-Ipomoea_purpurea-leaf_stem_flower	654	312.768	4.6797E-101	gi|255548247|ref|XP_002515180.1|prolyl-tRNA synthetase, putative [Ricinus communis]	GO:0004827,GO:0005524,GO:0016874,GO:0005737,GO:0004812,GO:0006433,GO:0000166,GO:0006418	XP_002515180.1,EEF47164.1
scaffold-VXKB-2005603-Ipomoea_purpurea-leaf_stem_flower	654	309.301	1.56404E-99	gi|357153610|ref|XP_003576508.1|PREDICTED: putative prolyl-tRNA synthetase C19C7.06-like [Brachypodium distachyon]	GO:0004827,GO:0005524,GO:0005737,GO:0004812,GO:0006433,GO:0000166,GO:0006418	XP_003576508.1
scaffold-VXKB-2005603-Ipomoea_purpurea-leaf_stem_flower	654	308.531	2.72547E-99	gi|297613111|ref|NP_001066707.2|Os12g0443700 [Oryza sativa Japonica Group]	GO:0004827,GO:0005524,GO:0005737,GO:0004812,GO:0006433,GO:0000166,GO:0016020,GO:0006418	NP_001066707.2,ABA97739.1,BAG91479.1,BAG97010.1,EEC69224.1,EEE53160.1,BAF29726.2
scaffold-VXKB-2005736-Ipomoea_purpurea-leaf_stem_flower	1700	607.06	0.0	gi|356566004|ref|XP_003551225.1|PREDICTED: protein TRANSPARENT TESTA 12-like [Glycine max]		XP_003551225.1
scaffold-VXKB-2005736-Ipomoea_purpurea-leaf_stem_flower	1700	603.594	0.0	gi|224127997|ref|XP_002329229.1|predicted protein [Populus trichocarpa]	GO:0006855,GO:0005773,GO:0016020,GO:0015238,GO:0055085,GO:0009624,GO:0015297,GO:0005886	XP_002329229.1,EEF08141.1
scaffold-VXKB-2005736-Ipomoea_purpurea-leaf_stem_flower	1700	600.127	0.0	gi|225470571|ref|XP_002272174.1|PREDICTED: protein TRANSPARENT TESTA 12-like [Vitis vinifera]		XP_002272174.1
scaffold-VXKB-2005736-Ipomoea_purpurea-leaf_stem_flower	1700	589.341	0.0	gi|357517321|ref|XP_003628949.1|Protein TRANSPARENT TESTA [Medicago truncatula]	GO:0006855,GO:0016020,GO:0015238,GO:0055085,GO:0015297	XP_003628949.1,AET03425.1
scaffold-VXKB-2005736-Ipomoea_purpurea-leaf_stem_flower	1700	587.8	0.0	gi|224106133|ref|XP_002333719.1|predicted protein [Populus trichocarpa]	GO:0006855,GO:0016020,GO:0015238,GO:0055085,GO:0015297	XP_002333719.1,EEE76360.1
scaffold-VXKB-2005736-Ipomoea_purpurea-leaf_stem_flower	1700	583.563	0.0	gi|356497730|ref|XP_003517712.1|PREDICTED: protein TRANSPARENT TESTA 12-like [Glycine max]		XP_003517712.1
scaffold-VXKB-2005736-Ipomoea_purpurea-leaf_stem_flower	1700	580.867	0.0	gi|357485681|ref|XP_003613128.1|Protein TRANSPARENT TESTA [Medicago truncatula]	GO:0006855,GO:0016020,GO:0015238,GO:0055085,GO:0015297	XP_003613128.1,AES96086.1
scaffold-VXKB-2005736-Ipomoea_purpurea-leaf_stem_flower	1700	577.015	0.0	gi|297801854|ref|XP_002868811.1|mate efflux family protein [Arabidopsis lyrata subsp. lyrata]	GO:0006855,GO:0016020,GO:0015238,GO:0055085,GO:0015297	XP_002868811.1,EFH45070.1
scaffold-VXKB-2005736-Ipomoea_purpurea-leaf_stem_flower	1700	598.586	0.0	gi|296083409|emb|CBI23362.3|unnamed protein product [Vitis vinifera]		CBI23362.3
scaffold-VXKB-2005736-Ipomoea_purpurea-leaf_stem_flower	1700	576.244	0.0	gi|449434969|ref|XP_004135268.1|PREDICTED: protein TRANSPARENT TESTA 12-like [Cucumis sativus]		XP_004135268.1
scaffold-VXKB-2005736-Ipomoea_purpurea-leaf_stem_flower	1700	577.015	0.0	gi|255574013|ref|XP_002527924.1|multidrug resistance pump, putative [Ricinus communis]	GO:0006855,GO:0016020,GO:0015238,GO:0055085,GO:0015297	XP_002527924.1,EEF34481.1
scaffold-VXKB-2005736-Ipomoea_purpurea-leaf_stem_flower	1700	571.622	0.0	gi|15231577|ref|NP_189291.1|mate efflux domain-containing protein [Arabidopsis thaliana]	GO:0005215,GO:0005774,GO:0015297,GO:0016020,GO:0015238,GO:0005773,GO:0006855,GO:0055085,GO:0005886	NP_189291.1,CAA66809.1,BAB01841.1,AAL15295.1,AAN73299.1,AEE77183.1
scaffold-VXKB-2005736-Ipomoea_purpurea-leaf_stem_flower	1700	570.852	0.0	gi|297818202|ref|XP_002876984.1|mate efflux family protein [Arabidopsis lyrata subsp. lyrata]	GO:0006855,GO:0016020,GO:0015238,GO:0055085,GO:0015297	XP_002876984.1,EFH53243.1
scaffold-VXKB-2005736-Ipomoea_purpurea-leaf_stem_flower	1700	570.466	0.0	gi|15240824|ref|NP_198619.1|mate efflux domain-containing protein [Arabidopsis thaliana]	GO:0006855,GO:0015238,GO:0016020,GO:0055085,GO:0009624,GO:0015297,GO:0005886,GO:0005215	NP_198619.1,AAK50109.1,BAA97535.1,AAO11623.1,AED94259.1
scaffold-VXKB-2005736-Ipomoea_purpurea-leaf_stem_flower	1700	570.852	0.0	gi|388517747|gb|AFK46935.1|unknown [Medicago truncatula]		AFK46935.1
scaffold-VXKB-2005736-Ipomoea_purpurea-leaf_stem_flower	1700	567.0	0.0	gi|224100161|ref|XP_002311767.1|predicted protein [Populus trichocarpa]	GO:0006855,GO:0016020,GO:0015238,GO:0055085,GO:0015297	XP_002311767.1,EEE89134.1
scaffold-VXKB-2005736-Ipomoea_purpurea-leaf_stem_flower	1700	562.377	0.0	gi|359495913|ref|XP_002273431.2|PREDICTED: protein TRANSPARENT TESTA 12-like [Vitis vinifera]	GO:0006855,GO:0016020,GO:0015238,GO:0055085,GO:0015297	XP_002273431.2,CBI23364.3
scaffold-VXKB-2005736-Ipomoea_purpurea-leaf_stem_flower	1700	559.296	0.0	gi|225470573|ref|XP_002272214.1|PREDICTED: protein TRANSPARENT TESTA 12-like [Vitis vinifera]		XP_002272214.1
scaffold-VXKB-2005736-Ipomoea_purpurea-leaf_stem_flower	1700	560.451	0.0	gi|15222119|ref|NP_172755.1|root hair specific 2 [Arabidopsis thaliana]	GO:0009753,GO:0008081,GO:0006855,GO:0009507,GO:0009611,GO:0009738,GO:0009737,GO:0005215,GO:0046872,GO:0009733,GO:0015969,GO:0016020,GO:0015238,GO:0009620,GO:0042538,GO:0015297,GO:0055085,GO:0003824,GO:0048765,GO:0007165,GO:0008728,GO:0009695,GO:0005886,GO:0009414,GO:0009723	NP_172755.1,AAF78500.1,AAY56428.1,AEE28953.1
scaffold-VXKB-2005736-Ipomoea_purpurea-leaf_stem_flower	1700	557.37	0.0	gi|110743923|dbj|BAE99795.1|hypothetical protein [Arabidopsis thaliana]		BAE99795.1
scaffold-VXKB-2006175-Ipomoea_purpurea-leaf_stem_flower	1397	392.119	3.46182E-168	gi|225445955|ref|XP_002264997.1|PREDICTED: choline monooxygenase, chloroplastic [Vitis vinifera]	GO:0016708,GO:0005506,GO:0055114,GO:0019439,GO:0051537,GO:0016491,GO:0006725,GO:0051536,GO:0046872	XP_002264997.1,CBI17889.3
scaffold-VXKB-2006175-Ipomoea_purpurea-leaf_stem_flower	1397	384.8	1.9348E-162	gi|398806204|gb|AFP19450.1|choline monooxygenase [Camellia sinensis]		AFP19450.1
scaffold-VXKB-2006175-Ipomoea_purpurea-leaf_stem_flower	1397	362.073	2.64048E-161	gi|224087207|ref|XP_002308100.1|predicted protein [Populus trichocarpa]	GO:0016708,GO:0005506,GO:0055114,GO:0019439,GO:0051537,GO:0016491,GO:0006725,GO:0051536,GO:0046872	XP_002308100.1,EEE91623.1
scaffold-VXKB-2006175-Ipomoea_purpurea-leaf_stem_flower	1397	365.155	1.07758E-160	gi|237688244|gb|ACR15118.1|choline monooxygenase [Lycium barbarum]	GO:0016708,GO:0005506,GO:0055114,GO:0019439,GO:0051537,GO:0016491,GO:0006725,GO:0051536,GO:0046872,GO:0004497	ACR15118.1
scaffold-VXKB-2006175-Ipomoea_purpurea-leaf_stem_flower	1397	363.999	1.76045E-157	gi|356562034|ref|XP_003549280.1|PREDICTED: choline monooxygenase, chloroplastic-like [Glycine max]	GO:0016708,GO:0005506,GO:0055114,GO:0019439,GO:0051537,GO:0016491,GO:0006725,GO:0051536,GO:0046872	XP_003549280.1
scaffold-VXKB-2006175-Ipomoea_purpurea-leaf_stem_flower	1397	365.925	2.64682E-157	gi|255554434|ref|XP_002518256.1|choline monooxygenase, putative [Ricinus communis]	GO:0016708,GO:0005506,GO:0019133,GO:0055114,GO:0019439,GO:0051537,GO:0016491,GO:0006725,GO:0051536,GO:0046872,GO:0004497	XP_002518256.1,EEF44142.1
scaffold-VXKB-2006175-Ipomoea_purpurea-leaf_stem_flower	1397	365.925	3.06517E-155	gi|353529376|gb|AER10510.1|choline monooxygenase [Pyrus betulifolia]	GO:0016708,GO:0005506,GO:0055114,GO:0019439,GO:0051537,GO:0016491,GO:0006725,GO:0051536,GO:0046872,GO:0004497	AER10510.1,AER10511.1
scaffold-VXKB-2006175-Ipomoea_purpurea-leaf_stem_flower	1397	350.132	2.95467E-153	gi|297803044|ref|XP_002869406.1|predicted protein [Arabidopsis lyrata subsp. lyrata]	GO:0016708,GO:0005506,GO:0055114,GO:0019439,GO:0051537,GO:0016491,GO:0006725,GO:0051536,GO:0046872	XP_002869406.1,EFH45665.1
scaffold-VXKB-2006175-Ipomoea_purpurea-leaf_stem_flower	1397	353.984	8.36138E-153	gi|449442761|ref|XP_004139149.1|PREDICTED: choline monooxygenase, chloroplastic-like [Cucumis sativus]		XP_004139149.1
scaffold-VXKB-2006175-Ipomoea_purpurea-leaf_stem_flower	1397	355.14	1.18594E-152	gi|449476340|ref|XP_004154710.1|PREDICTED: LOW QUALITY PROTEIN: choline monooxygenase, chloroplastic-like [Cucumis sativus]		XP_004154710.1
scaffold-VXKB-2006175-Ipomoea_purpurea-leaf_stem_flower	1397	345.125	3.7385E-152	gi|398560057|gb|AFO85434.1|choline monooxygenase [Eucalyptus grandis]		AFO85434.1
scaffold-VXKB-2006175-Ipomoea_purpurea-leaf_stem_flower	1397	350.132	7.52288E-152	gi|388501558|gb|AFK38845.1|unknown [Medicago truncatula]		AFK38845.1
scaffold-VXKB-2006175-Ipomoea_purpurea-leaf_stem_flower	1397	355.14	6.54555E-151	gi|30688478|ref|NP_194718.2|choline monooxygenase [Arabidopsis thaliana]	GO:0006725,GO:0055114,GO:0009055,GO:0016491,GO:0009507,GO:0005506,GO:0051537	NP_194718.2,Q9SZR0.2,ABI49464.1,AEE85689.1
scaffold-VXKB-2006175-Ipomoea_purpurea-leaf_stem_flower	1397	354.755	8.68594E-151	gi|23978945|dbj|BAC21260.1|choline monooxygenase [Arabidopsis thaliana]		BAC21260.1
scaffold-VXKB-2006175-Ipomoea_purpurea-leaf_stem_flower	1397	343.199	3.39981E-150	gi|357479485|ref|XP_003610028.1|Choline monooxygenase [Medicago truncatula]	GO:0016708,GO:0005506,GO:0055114,GO:0019439,GO:0051537,GO:0016491,GO:0006725,GO:0051536,GO:0046872,GO:0004497	XP_003610028.1,AES92225.1
scaffold-VXKB-2006175-Ipomoea_purpurea-leaf_stem_flower	1397	350.132	1.29632E-146	gi|218198825|gb|EEC81252.1|hypothetical protein OsI_24336 [Oryza sativa Indica Group]	GO:0016708,GO:0005506,GO:0055114,GO:0019439,GO:0051537,GO:0016491,GO:0006725,GO:0051536,GO:0046872,GO:0009536	EEC81252.1
scaffold-VXKB-2006175-Ipomoea_purpurea-leaf_stem_flower	1397	350.132	4.63007E-146	gi|297725227|ref|NP_001174977.1|Os06g0698785 [Oryza sativa Japonica Group]	GO:0016708,GO:0005506,GO:0055114,GO:0019439,GO:0051537,GO:0016491,GO:0006725,GO:0051536,GO:0046872,GO:0009536	NP_001174977.1,BAH93705.1
scaffold-VXKB-2006175-Ipomoea_purpurea-leaf_stem_flower	1397	350.517	1.21551E-145	gi|33300598|emb|CAE17671.1|choline monooxygenase [Oryza sativa Japonica Group]	GO:0016708,GO:0005506,GO:0019133,GO:0055114,GO:0019439,GO:0051537,GO:0016491,GO:0006725,GO:0051536,GO:0046872,GO:0004497,GO:0009536	CAE17671.1
scaffold-VXKB-2006175-Ipomoea_purpurea-leaf_stem_flower	1397	338.576	4.38719E-144	gi|242094070|ref|XP_002437525.1|hypothetical protein SORBIDRAFT_10g028700 [Sorghum bicolor]	GO:0016708,GO:0005506,GO:0055114,GO:0019439,GO:0051537,GO:0016491,GO:0006725,GO:0051536,GO:0046872	XP_002437525.1,EER88892.1
scaffold-VXKB-2006175-Ipomoea_purpurea-leaf_stem_flower	1397	337.806	5.13839E-144	gi|162459419|ref|NP_001105926.1|CMO protein [Zea mays]	GO:0016708,GO:0005506,GO:0055114,GO:0019439,GO:0051537,GO:0016491,GO:0006725,GO:0051536,GO:0046872	NP_001105926.1,ABI21840.1
scaffold-VXKB-2006231-Ipomoea_purpurea-leaf_stem_flower	1698	696.812	0.0	gi|225446410|ref|XP_002275626.1|PREDICTED: tryptophanyl-tRNA synthetase, cytoplasmic [Vitis vinifera]	GO:0016874,GO:0006418,GO:0004830,GO:0000166,GO:0005737,GO:0006412,GO:0005524,GO:0006436,GO:0004812	XP_002275626.1,CBI21877.3
scaffold-VXKB-2006231-Ipomoea_purpurea-leaf_stem_flower	1698	694.115	0.0	gi|147832996|emb|CAN66126.1|hypothetical protein VITISV_027725 [Vitis vinifera]	GO:0016874,GO:0006418,GO:0004830,GO:0000166,GO:0005737,GO:0006412,GO:0005524,GO:0006436,GO:0004812	CAN66126.1
scaffold-VXKB-2006231-Ipomoea_purpurea-leaf_stem_flower	1698	694.115	0.0	gi|449449024|ref|XP_004142265.1|PREDICTED: tryptophan--tRNA ligase, cytoplasmic-like [Cucumis sativus]		XP_004142265.1
scaffold-VXKB-2006231-Ipomoea_purpurea-leaf_stem_flower	1698	687.952	0.0	gi|297828964|ref|XP_002882364.1|tRNA synthetase class I family protein [Arabidopsis lyrata subsp. lyrata]	GO:0016874,GO:0006418,GO:0004830,GO:0000166,GO:0005737,GO:0006412,GO:0005524,GO:0006436,GO:0004812	XP_002882364.1,EFH58623.1
scaffold-VXKB-2006231-Ipomoea_purpurea-leaf_stem_flower	1698	675.241	0.0	gi|15229319|ref|NP_187110.1|tryptophanyl-tRNA synthetase [Arabidopsis thaliana]	GO:0009165,GO:0006418,GO:0004830,GO:0000166,GO:0005737,GO:0005524,GO:0006436,GO:0004812,GO:0005829	NP_187110.1,NP_001078104.1,AAF04890.1,AAL85027.1,AAM51350.1,BAE98413.1,AEE74103.1,AEE74105.1
scaffold-VXKB-2006231-Ipomoea_purpurea-leaf_stem_flower	1698	671.774	0.0	gi|42572249|ref|NP_974219.1|tryptophanyl-tRNA synthetase [Arabidopsis thaliana]	GO:0009165,GO:0006418,GO:0004830,GO:0000166,GO:0005737,GO:0005524,GO:0006436,GO:0004812,GO:0005829	NP_974219.1,AEE74104.1
scaffold-VXKB-2006231-Ipomoea_purpurea-leaf_stem_flower	1698	667.922	0.0	gi|224102881|ref|XP_002312840.1|predicted protein [Populus trichocarpa]	GO:0016874,GO:0006418,GO:0004830,GO:0000166,GO:0005737,GO:0006412,GO:0005524,GO:0006436,GO:0004812	XP_002312840.1,ABK93404.1,EEE86795.1
scaffold-VXKB-2006231-Ipomoea_purpurea-leaf_stem_flower	1698	663.685	0.0	gi|255578670|ref|XP_002530195.1|tryptophanyl-tRNA synthetase, putative [Ricinus communis]	GO:0016874,GO:0006418,GO:0004830,GO:0000166,GO:0005737,GO:0006412,GO:0005524,GO:0006436,GO:0004812	XP_002530195.1,EEF32185.1
scaffold-VXKB-2006231-Ipomoea_purpurea-leaf_stem_flower	1698	662.529	0.0	gi|449523764|ref|XP_004168893.1|PREDICTED: tryptophan--tRNA ligase, cytoplasmic-like, partial [Cucumis sativus]		XP_004168893.1
scaffold-VXKB-2006231-Ipomoea_purpurea-leaf_stem_flower	1698	647.506	0.0	gi|358344209|ref|XP_003636184.1|Tryptophanyl-tRNA synthetase [Medicago truncatula]	GO:0016874,GO:0006418,GO:0004830,GO:0000166,GO:0005737,GO:0006412,GO:0005524,GO:0006436,GO:0004812	XP_003636184.1,AES83322.1
scaffold-VXKB-2006231-Ipomoea_purpurea-leaf_stem_flower	1698	640.573	0.0	gi|356547567|ref|XP_003542182.1|PREDICTED: tryptophanyl-tRNA synthetase, cytoplasmic-like [Glycine max]	GO:0016874,GO:0006418,GO:0004830,GO:0000166,GO:0005737,GO:0006412,GO:0005524,GO:0006436,GO:0004812	XP_003542182.1
scaffold-VXKB-2006231-Ipomoea_purpurea-leaf_stem_flower	1698	636.721	0.0	gi|356504549|ref|XP_003521058.1|PREDICTED: tryptophanyl-tRNA synthetase, cytoplasmic-like [Glycine max]	GO:0016874,GO:0006418,GO:0004830,GO:0000166,GO:0005737,GO:0006412,GO:0005524,GO:0006436,GO:0004812	XP_003521058.1
scaffold-VXKB-2006231-Ipomoea_purpurea-leaf_stem_flower	1698	635.565	0.0	gi|148906625|gb|ABR16464.1|unknown [Picea sitchensis]	GO:0016874,GO:0006418,GO:0004830,GO:0000166,GO:0005737,GO:0006412,GO:0005524,GO:0006436,GO:0004812	ABR16464.1
scaffold-VXKB-2006231-Ipomoea_purpurea-leaf_stem_flower	1698	632.869	0.0	gi|115488928|ref|NP_001066951.1|Os12g0540900 [Oryza sativa Japonica Group]	GO:0016874,GO:0006418,GO:0004830,GO:0000166,GO:0005737,GO:0006412,GO:0005524,GO:0006436,GO:0004812	NP_001066951.1,ABA99447.1,BAF29970.1,EAY83400.1
scaffold-VXKB-2006231-Ipomoea_purpurea-leaf_stem_flower	1698	630.943	0.0	gi|357151217|ref|XP_003575718.1|PREDICTED: tryptophanyl-tRNA synthetase, cytoplasmic-like isoform 1 [Brachypodium distachyon]	GO:0016874,GO:0006418,GO:0004830,GO:0000166,GO:0005737,GO:0006412,GO:0005524,GO:0006436,GO:0004812	XP_003575718.1
scaffold-VXKB-2006231-Ipomoea_purpurea-leaf_stem_flower	1698	630.943	0.0	gi|125579618|gb|EAZ20764.1|hypothetical protein OsJ_36387 [Oryza sativa Japonica Group]	GO:0016874,GO:0006418,GO:0004830,GO:0000166,GO:0005737,GO:0006412,GO:0005524,GO:0006436,GO:0004812	EAZ20764.1
scaffold-VXKB-2006231-Ipomoea_purpurea-leaf_stem_flower	1698	624.78	0.0	gi|242085756|ref|XP_002443303.1|hypothetical protein SORBIDRAFT_08g017220 [Sorghum bicolor]	GO:0016874,GO:0006418,GO:0004830,GO:0000166,GO:0005737,GO:0006412,GO:0005524,GO:0006436,GO:0004812	XP_002443303.1,EES17141.1
scaffold-VXKB-2006231-Ipomoea_purpurea-leaf_stem_flower	1698	620.542	0.0	gi|326526043|dbj|BAJ93198.1|predicted protein [Hordeum vulgare subsp. vulgare]	GO:0016874,GO:0006418,GO:0004830,GO:0000166,GO:0005737,GO:0006412,GO:0005524,GO:0006436,GO:0004812	BAJ93198.1
scaffold-VXKB-2006231-Ipomoea_purpurea-leaf_stem_flower	1698	619.772	0.0	gi|358344211|ref|XP_003636185.1|Tryptophanyl-tRNA synthetase [Medicago truncatula]	GO:0016874,GO:0006418,GO:0004830,GO:0000166,GO:0005737,GO:0006412,GO:0005524,GO:0006436,GO:0004812	XP_003636185.1,AES83323.1
scaffold-VXKB-2006231-Ipomoea_purpurea-leaf_stem_flower	1698	620.157	0.0	gi|223975661|gb|ACN32018.1|unknown [Zea mays]	GO:0016874,GO:0006418,GO:0004830,GO:0000166,GO:0005737,GO:0006412,GO:0005524,GO:0006436,GO:0004812	ACN32018.1,DAA50876.1
scaffold-VXKB-2006232-Ipomoea_purpurea-leaf_stem_flower	1802	696.812	0.0	gi|225446410|ref|XP_002275626.1|PREDICTED: tryptophanyl-tRNA synthetase, cytoplasmic [Vitis vinifera]	GO:0016874,GO:0006418,GO:0004830,GO:0000166,GO:0005737,GO:0006412,GO:0005524,GO:0006436,GO:0004812	XP_002275626.1,CBI21877.3
scaffold-VXKB-2006232-Ipomoea_purpurea-leaf_stem_flower	1802	694.115	0.0	gi|147832996|emb|CAN66126.1|hypothetical protein VITISV_027725 [Vitis vinifera]	GO:0016874,GO:0006418,GO:0004830,GO:0000166,GO:0005737,GO:0006412,GO:0005524,GO:0006436,GO:0004812	CAN66126.1
scaffold-VXKB-2006232-Ipomoea_purpurea-leaf_stem_flower	1802	694.115	0.0	gi|449449024|ref|XP_004142265.1|PREDICTED: tryptophan--tRNA ligase, cytoplasmic-like [Cucumis sativus]		XP_004142265.1
scaffold-VXKB-2006232-Ipomoea_purpurea-leaf_stem_flower	1802	687.952	0.0	gi|297828964|ref|XP_002882364.1|tRNA synthetase class I family protein [Arabidopsis lyrata subsp. lyrata]	GO:0016874,GO:0006418,GO:0004830,GO:0000166,GO:0005737,GO:0006412,GO:0005524,GO:0006436,GO:0004812	XP_002882364.1,EFH58623.1
scaffold-VXKB-2006232-Ipomoea_purpurea-leaf_stem_flower	1802	675.241	0.0	gi|15229319|ref|NP_187110.1|tryptophanyl-tRNA synthetase [Arabidopsis thaliana]	GO:0009165,GO:0006418,GO:0004830,GO:0000166,GO:0005737,GO:0005524,GO:0006436,GO:0004812,GO:0005829	NP_187110.1,NP_001078104.1,AAF04890.1,AAL85027.1,AAM51350.1,BAE98413.1,AEE74103.1,AEE74105.1
scaffold-VXKB-2006232-Ipomoea_purpurea-leaf_stem_flower	1802	671.774	0.0	gi|42572249|ref|NP_974219.1|tryptophanyl-tRNA synthetase [Arabidopsis thaliana]	GO:0009165,GO:0006418,GO:0004830,GO:0000166,GO:0005737,GO:0005524,GO:0006436,GO:0004812,GO:0005829	NP_974219.1,AEE74104.1
scaffold-VXKB-2006232-Ipomoea_purpurea-leaf_stem_flower	1802	667.922	0.0	gi|224102881|ref|XP_002312840.1|predicted protein [Populus trichocarpa]	GO:0016874,GO:0006418,GO:0004830,GO:0000166,GO:0005737,GO:0006412,GO:0005524,GO:0006436,GO:0004812	XP_002312840.1,ABK93404.1,EEE86795.1
scaffold-VXKB-2006232-Ipomoea_purpurea-leaf_stem_flower	1802	663.685	0.0	gi|255578670|ref|XP_002530195.1|tryptophanyl-tRNA synthetase, putative [Ricinus communis]	GO:0016874,GO:0006418,GO:0004830,GO:0000166,GO:0005737,GO:0006412,GO:0005524,GO:0006436,GO:0004812	XP_002530195.1,EEF32185.1
scaffold-VXKB-2006232-Ipomoea_purpurea-leaf_stem_flower	1802	662.529	0.0	gi|449523764|ref|XP_004168893.1|PREDICTED: tryptophan--tRNA ligase, cytoplasmic-like, partial [Cucumis sativus]		XP_004168893.1
scaffold-VXKB-2006232-Ipomoea_purpurea-leaf_stem_flower	1802	647.506	0.0	gi|358344209|ref|XP_003636184.1|Tryptophanyl-tRNA synthetase [Medicago truncatula]	GO:0016874,GO:0006418,GO:0004830,GO:0000166,GO:0005737,GO:0006412,GO:0005524,GO:0006436,GO:0004812	XP_003636184.1,AES83322.1
scaffold-VXKB-2006232-Ipomoea_purpurea-leaf_stem_flower	1802	640.573	0.0	gi|356547567|ref|XP_003542182.1|PREDICTED: tryptophanyl-tRNA synthetase, cytoplasmic-like [Glycine max]	GO:0016874,GO:0006418,GO:0004830,GO:0000166,GO:0005737,GO:0006412,GO:0005524,GO:0006436,GO:0004812	XP_003542182.1
scaffold-VXKB-2006232-Ipomoea_purpurea-leaf_stem_flower	1802	636.721	0.0	gi|356504549|ref|XP_003521058.1|PREDICTED: tryptophanyl-tRNA synthetase, cytoplasmic-like [Glycine max]	GO:0016874,GO:0006418,GO:0004830,GO:0000166,GO:0005737,GO:0006412,GO:0005524,GO:0006436,GO:0004812	XP_003521058.1
scaffold-VXKB-2006232-Ipomoea_purpurea-leaf_stem_flower	1802	635.565	0.0	gi|148906625|gb|ABR16464.1|unknown [Picea sitchensis]	GO:0016874,GO:0006418,GO:0004830,GO:0000166,GO:0005737,GO:0006412,GO:0005524,GO:0006436,GO:0004812	ABR16464.1
scaffold-VXKB-2006232-Ipomoea_purpurea-leaf_stem_flower	1802	632.869	0.0	gi|115488928|ref|NP_001066951.1|Os12g0540900 [Oryza sativa Japonica Group]	GO:0016874,GO:0006418,GO:0004830,GO:0000166,GO:0005737,GO:0006412,GO:0005524,GO:0006436,GO:0004812	NP_001066951.1,ABA99447.1,BAF29970.1,EAY83400.1
scaffold-VXKB-2006232-Ipomoea_purpurea-leaf_stem_flower	1802	630.943	0.0	gi|357151217|ref|XP_003575718.1|PREDICTED: tryptophanyl-tRNA synthetase, cytoplasmic-like isoform 1 [Brachypodium distachyon]	GO:0016874,GO:0006418,GO:0004830,GO:0000166,GO:0005737,GO:0006412,GO:0005524,GO:0006436,GO:0004812	XP_003575718.1
scaffold-VXKB-2006232-Ipomoea_purpurea-leaf_stem_flower	1802	630.943	0.0	gi|125579618|gb|EAZ20764.1|hypothetical protein OsJ_36387 [Oryza sativa Japonica Group]	GO:0016874,GO:0006418,GO:0004830,GO:0000166,GO:0005737,GO:0006412,GO:0005524,GO:0006436,GO:0004812	EAZ20764.1
scaffold-VXKB-2006232-Ipomoea_purpurea-leaf_stem_flower	1802	624.78	0.0	gi|242085756|ref|XP_002443303.1|hypothetical protein SORBIDRAFT_08g017220 [Sorghum bicolor]	GO:0016874,GO:0006418,GO:0004830,GO:0000166,GO:0005737,GO:0006412,GO:0005524,GO:0006436,GO:0004812	XP_002443303.1,EES17141.1
scaffold-VXKB-2006232-Ipomoea_purpurea-leaf_stem_flower	1802	620.542	0.0	gi|326526043|dbj|BAJ93198.1|predicted protein [Hordeum vulgare subsp. vulgare]	GO:0016874,GO:0006418,GO:0004830,GO:0000166,GO:0005737,GO:0006412,GO:0005524,GO:0006436,GO:0004812	BAJ93198.1
scaffold-VXKB-2006232-Ipomoea_purpurea-leaf_stem_flower	1802	619.772	0.0	gi|358344211|ref|XP_003636185.1|Tryptophanyl-tRNA synthetase [Medicago truncatula]	GO:0016874,GO:0006418,GO:0004830,GO:0000166,GO:0005737,GO:0006412,GO:0005524,GO:0006436,GO:0004812	XP_003636185.1,AES83323.1
scaffold-VXKB-2006232-Ipomoea_purpurea-leaf_stem_flower	1802	620.157	0.0	gi|223975661|gb|ACN32018.1|unknown [Zea mays]	GO:0016874,GO:0006418,GO:0004830,GO:0000166,GO:0005737,GO:0006412,GO:0005524,GO:0006436,GO:0004812	ACN32018.1,DAA50876.1
scaffold-VXKB-2006597-Ipomoea_purpurea-leaf_stem_flower	3332	1139.79	0.0	gi|359480423|ref|XP_003632458.1|PREDICTED: uncharacterized protein LOC100248291 [Vitis vinifera]		XP_003632458.1
scaffold-VXKB-2006597-Ipomoea_purpurea-leaf_stem_flower	3332	1104.35	0.0	gi|147794785|emb|CAN66844.1|hypothetical protein VITISV_002365 [Vitis vinifera]	GO:0005525,GO:0019001,GO:0004871,GO:0000166,GO:0007165,GO:0007186	CAN66844.1
scaffold-VXKB-2006597-Ipomoea_purpurea-leaf_stem_flower	3332	1080.09	0.0	gi|255562733|ref|XP_002522372.1|GTP-binding protein alpha subunit, gna, putative [Ricinus communis]	GO:0005525,GO:0019001,GO:0004871,GO:0000166,GO:0007165,GO:0007186	XP_002522372.1,EEF40056.1
scaffold-VXKB-2006597-Ipomoea_purpurea-leaf_stem_flower	3332	1068.53	0.0	gi|356537768|ref|XP_003537397.1|PREDICTED: uncharacterized protein LOC100820512 [Glycine max]		XP_003537397.1
scaffold-VXKB-2006597-Ipomoea_purpurea-leaf_stem_flower	3332	1068.14	0.0	gi|356496832|ref|XP_003517269.1|PREDICTED: uncharacterized protein LOC100778059 [Glycine max]		XP_003517269.1
scaffold-VXKB-2006597-Ipomoea_purpurea-leaf_stem_flower	3332	1061.98	0.0	gi|224096872|ref|XP_002310767.1|predicted protein [Populus trichocarpa]	GO:0005525,GO:0019001,GO:0004871,GO:0000166,GO:0007165,GO:0007186	XP_002310767.1,EEE91217.1
scaffold-VXKB-2006597-Ipomoea_purpurea-leaf_stem_flower	3332	1059.67	0.0	gi|449520756|ref|XP_004167399.1|PREDICTED: uncharacterized protein LOC101225793 [Cucumis sativus]		XP_004167399.1
scaffold-VXKB-2006597-Ipomoea_purpurea-leaf_stem_flower	3332	1058.51	0.0	gi|449448536|ref|XP_004142022.1|PREDICTED: uncharacterized protein LOC101221850 [Cucumis sativus]		XP_004142022.1
scaffold-VXKB-2006597-Ipomoea_purpurea-leaf_stem_flower	3332	1049.27	0.0	gi|357483115|ref|XP_003611844.1|Guanine nucleotide-binding protein alpha-2 subunit [Medicago truncatula]	GO:0005525,GO:0019001,GO:0004871,GO:0000166,GO:0007165,GO:0007186	XP_003611844.1,AES94802.1
scaffold-VXKB-2006597-Ipomoea_purpurea-leaf_stem_flower	3332	1044.26	0.0	gi|357483117|ref|XP_003611845.1|Guanine nucleotide-binding protein alpha-2 subunit [Medicago truncatula]	GO:0005525,GO:0019001,GO:0004871,GO:0000166,GO:0007165,GO:0007186	XP_003611845.1,AES94803.1
scaffold-VXKB-2006597-Ipomoea_purpurea-leaf_stem_flower	3332	995.727	0.0	gi|297745693|emb|CBI40978.3|unnamed protein product [Vitis vinifera]		CBI40978.3
scaffold-VXKB-2006597-Ipomoea_purpurea-leaf_stem_flower	3332	987.252	0.0	gi|224081529|ref|XP_002306447.1|predicted protein [Populus trichocarpa]	GO:0019001,GO:0009744,GO:2000067,GO:0005634,GO:0009737,GO:0000166,GO:0005525,GO:0010555,GO:0007165,GO:0004871,GO:0007186,GO:0009749,GO:0009750	XP_002306447.1,EEE93443.1
scaffold-VXKB-2006597-Ipomoea_purpurea-leaf_stem_flower	3332	951.814	0.0	gi|3201682|gb|AAC19353.1|extra-large G-protein [Arabidopsis thaliana]		AAC19353.1
scaffold-VXKB-2006597-Ipomoea_purpurea-leaf_stem_flower	3332	946.421	0.0	gi|18400284|ref|NP_565553.1|extra-large G-protein 1 [Arabidopsis thaliana]	GO:0009750,GO:0019001,GO:0010555,GO:0031683,GO:0005634,GO:0003924,GO:0031234,GO:0009737,GO:0006184,GO:0005834,GO:0007188,GO:0007186,GO:2000067,GO:0009749,GO:0004871,GO:0001664,GO:0009744,GO:0007165,GO:0005886	NP_565553.1,AAC19352.1,AAC23761.2,AEC07458.1
scaffold-VXKB-2006597-Ipomoea_purpurea-leaf_stem_flower	3332	944.11	0.0	gi|297821609|ref|XP_002878687.1|predicted protein [Arabidopsis lyrata subsp. lyrata]	GO:0005525,GO:0019001,GO:0004871,GO:0000166,GO:0007165,GO:0007186	XP_002878687.1,EFH54946.1
scaffold-VXKB-2006597-Ipomoea_purpurea-leaf_stem_flower	3332	907.901	0.0	gi|356561279|ref|XP_003548910.1|PREDICTED: uncharacterized protein LOC100818681 [Glycine max]		XP_003548910.1
scaffold-VXKB-2006597-Ipomoea_purpurea-leaf_stem_flower	3332	860.522	0.0	gi|15451170|gb|AAK96856.1|putative GTP-binding protein (extra large) [Arabidopsis thaliana]		AAK96856.1
scaffold-VXKB-2006597-Ipomoea_purpurea-leaf_stem_flower	3332	788.875	0.0	gi|255556179|ref|XP_002519124.1|GTP-binding protein alpha subunit, gna, putative [Ricinus communis]	GO:0005525,GO:0019001,GO:0004871,GO:0000166,GO:0007165,GO:0007186	XP_002519124.1,EEF43335.1
scaffold-VXKB-2006597-Ipomoea_purpurea-leaf_stem_flower	3332	785.408	0.0	gi|359475155|ref|XP_002281253.2|PREDICTED: uncharacterized protein LOC100243480 [Vitis vinifera]		XP_002281253.2
scaffold-VXKB-2006597-Ipomoea_purpurea-leaf_stem_flower	3332	782.326	0.0	gi|297741392|emb|CBI32523.3|unnamed protein product [Vitis vinifera]	GO:0005525,GO:0019001,GO:0004871,GO:0000166,GO:0007165,GO:0007186	CBI32523.3
scaffold-VXKB-2007511-Ipomoea_purpurea-leaf_stem_flower	422	231.876	2.78995E-71	gi|367465454|gb|AEX15511.1|ABA 8'-hydroxylase [Citrus sinensis]	GO:0046872,GO:0055114,GO:0016705,GO:0020037,GO:0016491,GO:0009055,GO:0005506,GO:0004497	AEX15511.1
scaffold-VXKB-2007511-Ipomoea_purpurea-leaf_stem_flower	422	230.335	9.40625E-71	gi|224129948|ref|XP_002328843.1|predicted protein [Populus trichocarpa]	GO:0046872,GO:0055114,GO:0016705,GO:0020037,GO:0016491,GO:0009055,GO:0005506,GO:0004497	XP_002328843.1,EEE77492.1
scaffold-VXKB-2007511-Ipomoea_purpurea-leaf_stem_flower	422	229.18	2.63821E-70	gi|86129698|gb|ABC86558.1|abscisic acid 8'-hydroxylase [Phaseolus vulgaris]	GO:0046872,GO:0055114,GO:0016705,GO:0020037,GO:0016491,GO:0009055,GO:0005506,GO:0004497	ABC86558.1
scaffold-VXKB-2007511-Ipomoea_purpurea-leaf_stem_flower	422	225.328	8.38858E-69	gi|359474726|ref|XP_002269405.2|PREDICTED: abscisic acid 8'-hydroxylase 1-like [Vitis vinifera]	GO:0048838,GO:0009055,GO:0009737,GO:0020037,GO:0046872,GO:0030912,GO:0016709,GO:0009687,GO:0046345,GO:0016705,GO:0005506,GO:0050832,GO:0032940,GO:0009639,GO:0022900,GO:0055114,GO:0010295,GO:0004497,GO:0016491,GO:0009414	XP_002269405.2,CBI29200.3
scaffold-VXKB-2007511-Ipomoea_purpurea-leaf_stem_flower	422	219.55	2.05733E-68	gi|341869961|gb|AEK99073.1|ABA 8'-hydroxylase CYP707A2 [Solanum lycopersicum]	GO:0055114,GO:0016705,GO:0020037,GO:0009055,GO:0005506	AEK99073.1
scaffold-VXKB-2007511-Ipomoea_purpurea-leaf_stem_flower	422	223.787	2.88029E-68	gi|351722154|ref|NP_001237490.1|abscisic acid 8'-hydroxylase [Glycine max]	GO:0046872,GO:0055114,GO:0016705,GO:0020037,GO:0016491,GO:0009055,GO:0005506,GO:0004497	NP_001237490.1,ABQ65856.1
scaffold-VXKB-2007511-Ipomoea_purpurea-leaf_stem_flower	422	217.624	1.42113E-67	gi|341869951|gb|AEK99068.1|ABA 8'-hydroxylase CYP707A1 [Diospyros kaki]	GO:0046872,GO:0055114,GO:0016705,GO:0020037,GO:0009055,GO:0005506,GO:0004497	AEK99068.1
scaffold-VXKB-2007511-Ipomoea_purpurea-leaf_stem_flower	422	220.705	5.22933E-67	gi|255555535|ref|XP_002518804.1|cytochrome P450, putative [Ricinus communis]	GO:0046872,GO:0055114,GO:0016705,GO:0020037,GO:0016491,GO:0009055,GO:0005506,GO:0004497	XP_002518804.1,EEF43729.1
scaffold-VXKB-2007511-Ipomoea_purpurea-leaf_stem_flower	422	220.32	7.02723E-67	gi|400235045|gb|AFP74115.1|ABA 8'-hydroxylase CYP707A2 [Orobanche ramosa]		AFP74115.1
scaffold-VXKB-2007511-Ipomoea_purpurea-leaf_stem_flower	422	218.779	2.3728E-66	gi|356558892|ref|XP_003547736.1|PREDICTED: abscisic acid 8'-hydroxylase 1-like [Glycine max]	GO:0046872,GO:0055114,GO:0016705,GO:0020037,GO:0016491,GO:0009055,GO:0005506,GO:0004497	XP_003547736.1
scaffold-VXKB-2007511-Ipomoea_purpurea-leaf_stem_flower	422	218.779	2.75423E-66	gi|356531551|ref|XP_003534341.1|PREDICTED: abscisic acid 8'-hydroxylase 1-like [Glycine max]	GO:0046872,GO:0055114,GO:0016705,GO:0020037,GO:0016491,GO:0009055,GO:0005506,GO:0004497	XP_003534341.1
scaffold-VXKB-2007511-Ipomoea_purpurea-leaf_stem_flower	422	218.779	2.78702E-66	gi|76803519|gb|ABA55732.1|ABA 8'-hydroxylase CYP707A1 [Solanum tuberosum]	GO:0046872,GO:0055114,GO:0016705,GO:0020037,GO:0016491,GO:0009055,GO:0005506,GO:0004497	ABA55732.1
scaffold-VXKB-2007511-Ipomoea_purpurea-leaf_stem_flower	422	218.009	4.77382E-66	gi|356559165|ref|XP_003547871.1|PREDICTED: abscisic acid 8'-hydroxylase 1-like [Glycine max]		XP_003547871.1
scaffold-VXKB-2007511-Ipomoea_purpurea-leaf_stem_flower	422	216.083	2.054E-65	gi|3046815|emb|CAA16713.1|cytochrome P450 [Arabidopsis thaliana]		CAA16713.1,CAB78925.1
scaffold-VXKB-2007511-Ipomoea_purpurea-leaf_stem_flower	422	211.846	2.66259E-65	gi|341870475|gb|AEK99288.1|ABA 8'-hydroxylase CYP707A1 [Pyrus pyrifolia]	GO:0055114,GO:0016705,GO:0020037,GO:0009055,GO:0005506	AEK99288.1
scaffold-VXKB-2007511-Ipomoea_purpurea-leaf_stem_flower	422	215.698	5.35881E-65	gi|42572955|ref|NP_974574.1|abscisic acid 8'-hydroxylase 1 [Arabidopsis thaliana]	GO:0020037,GO:0009639,GO:0005506,GO:0016705,GO:0009055,GO:0009687,GO:0048838,GO:0055114,GO:0010295,GO:0005576,GO:0050832,GO:0019825	NP_974574.1,AEE84163.1
scaffold-VXKB-2007511-Ipomoea_purpurea-leaf_stem_flower	422	214.157	1.65462E-64	gi|18415271|ref|NP_567581.1|abscisic acid 8'-hydroxylase 1 [Arabidopsis thaliana]	GO:0020037,GO:0009639,GO:0005506,GO:0016705,GO:0009055,GO:0009687,GO:0048838,GO:0055114,GO:0010295,GO:0005576,GO:0050832,GO:0019825	NP_567581.1,Q949P1.1,AAK93657.1,AAM14385.1,BAD16629.1,AEE84162.1
scaffold-VXKB-2007511-Ipomoea_purpurea-leaf_stem_flower	422	213.772	3.29107E-64	gi|297804218|ref|XP_002869993.1|CYP707A1 [Arabidopsis lyrata subsp. lyrata]	GO:0046872,GO:0055114,GO:0016705,GO:0020037,GO:0016491,GO:0009055,GO:0005506,GO:0004497	XP_002869993.1,EFH46252.1
scaffold-VXKB-2007511-Ipomoea_purpurea-leaf_stem_flower	422	213.001	3.74313E-64	gi|169659101|dbj|BAG12741.1|ABA 8-oxidase [Lactuca sativa]	GO:0046872,GO:0055114,GO:0016705,GO:0020037,GO:0016491,GO:0009055,GO:0005506,GO:0004497	BAG12741.1
scaffold-VXKB-2007511-Ipomoea_purpurea-leaf_stem_flower	422	212.231	8.13433E-64	gi|388827891|gb|AFK79028.1|cytochrome P450 CYP707A67 [Bupleurum chinense]		AFK79028.1
scaffold-VXKB-2007574-Ipomoea_purpurea-leaf_stem_flower	726	201.445	6.31399E-58	gi|255582913|ref|XP_002532228.1|TRANSPARENT TESTA 12 protein, putative [Ricinus communis]	GO:0006855,GO:0016020,GO:0015238,GO:0055085,GO:0015297	XP_002532228.1,EEF30159.1
scaffold-VXKB-2007574-Ipomoea_purpurea-leaf_stem_flower	726	191.815	2.31678E-54	gi|357444617|ref|XP_003592586.1|Protein TRANSPARENT TESTA [Medicago truncatula]	GO:0006855,GO:0016020,GO:0015238,GO:0055085,GO:0015297	XP_003592586.1,AES62837.1
scaffold-VXKB-2007574-Ipomoea_purpurea-leaf_stem_flower	726	182.185	1.14344E-50	gi|224111566|ref|XP_002315903.1|predicted protein [Populus trichocarpa]	GO:0006855,GO:0016020,GO:0015238,GO:0055085,GO:0015297	XP_002315903.1,EEF02074.1
scaffold-VXKB-2007574-Ipomoea_purpurea-leaf_stem_flower	726	178.333	1.86356E-49	gi|297737739|emb|CBI26940.3|unnamed protein product [Vitis vinifera]	GO:0006855,GO:0016020,GO:0015238,GO:0055085,GO:0009624,GO:0015297,GO:0005886	CBI26940.3
scaffold-VXKB-2007574-Ipomoea_purpurea-leaf_stem_flower	726	178.333	5.05996E-49	gi|225424134|ref|XP_002280229.1|PREDICTED: MATE efflux family protein 5 [Vitis vinifera]		XP_002280229.1
scaffold-VXKB-2007574-Ipomoea_purpurea-leaf_stem_flower	726	174.481	8.23739E-48	gi|356531168|ref|XP_003534150.1|PREDICTED: MATE efflux family protein DTX1-like [Glycine max]	GO:0006855,GO:0016020,GO:0015238,GO:0055085,GO:0015297	XP_003534150.1
scaffold-VXKB-2007574-Ipomoea_purpurea-leaf_stem_flower	726	171.4	1.43801E-46	gi|449439113|ref|XP_004137332.1|PREDICTED: MATE efflux family protein 7-like [Cucumis sativus]		XP_004137332.1
scaffold-VXKB-2007574-Ipomoea_purpurea-leaf_stem_flower	726	169.859	5.11396E-46	gi|115468176|ref|NP_001057687.1|Os06g0494400 [Oryza sativa Japonica Group]	GO:0006855,GO:0015238,GO:0016020,GO:0055085,GO:0009624,GO:0015297,GO:0005886	NP_001057687.1,BAD46531.1,BAF19601.1,BAG90489.1
scaffold-VXKB-2007574-Ipomoea_purpurea-leaf_stem_flower	726	169.859	5.38308E-46	gi|218198236|gb|EEC80663.1|hypothetical protein OsI_23068 [Oryza sativa Indica Group]	GO:0006855,GO:0015238,GO:0016020,GO:0055085,GO:0009624,GO:0015297,GO:0005886	EEC80663.1
scaffold-VXKB-2007574-Ipomoea_purpurea-leaf_stem_flower	726	168.318	1.50535E-45	gi|215769464|dbj|BAH01693.1|unnamed protein product [Oryza sativa Japonica Group]	GO:0006855,GO:0015238,GO:0016020,GO:0055085,GO:0009624,GO:0015297,GO:0005886	BAH01693.1,EEC77126.1
scaffold-VXKB-2007574-Ipomoea_purpurea-leaf_stem_flower	726	168.703	1.53243E-45	gi|449497528|ref|XP_004160427.1|PREDICTED: MATE efflux family protein 7-like [Cucumis sativus]		XP_004160427.1
scaffold-VXKB-2007574-Ipomoea_purpurea-leaf_stem_flower	726	166.007	2.97436E-45	gi|359490992|ref|XP_003634196.1|PREDICTED: MATE efflux family protein 6 [Vitis vinifera]		XP_003634196.1
scaffold-VXKB-2007574-Ipomoea_purpurea-leaf_stem_flower	726	166.777	6.52127E-45	gi|125556696|gb|EAZ02302.1|hypothetical protein OsI_24403 [Oryza sativa Indica Group]	GO:0006855,GO:0015238,GO:0016020,GO:0055085,GO:0015297	EAZ02302.1
scaffold-VXKB-2007574-Ipomoea_purpurea-leaf_stem_flower	726	166.007	9.77501E-45	gi|357118041|ref|XP_003560768.1|PREDICTED: MATE efflux family protein 8-like [Brachypodium distachyon]	GO:0006855,GO:0016020,GO:0015238,GO:0055085,GO:0015297	XP_003560768.1
scaffold-VXKB-2007574-Ipomoea_purpurea-leaf_stem_flower	726	166.007	1.36527E-44	gi|225456065|ref|XP_002280423.1|PREDICTED: MATE efflux family protein 6 isoform 2 [Vitis vinifera]	GO:0006855,GO:0016020,GO:0015238,GO:0055085,GO:0009624,GO:0015297,GO:0005886	XP_002280423.1
scaffold-VXKB-2007574-Ipomoea_purpurea-leaf_stem_flower	726	165.622	1.69721E-44	gi|356527876|ref|XP_003532532.1|PREDICTED: MATE efflux family protein DTX1-like [Glycine max]	GO:0006855,GO:0016020,GO:0015238,GO:0055085,GO:0015297	XP_003532532.1
scaffold-VXKB-2007574-Ipomoea_purpurea-leaf_stem_flower	726	163.696	1.86008E-44	gi|218198239|gb|EEC80666.1|hypothetical protein OsI_23071 [Oryza sativa Indica Group]	GO:0006855,GO:0016020,GO:0015238,GO:0055085,GO:0009624,GO:0015297,GO:0005886	EEC80666.1
scaffold-VXKB-2007574-Ipomoea_purpurea-leaf_stem_flower	726	165.622	2.04146E-44	gi|359491480|ref|XP_002280388.2|PREDICTED: MATE efflux family protein DTX1-like [Vitis vinifera]	GO:0006855,GO:0016020,GO:0015238,GO:0055085,GO:0009624,GO:0015297,GO:0005886	XP_002280388.2
scaffold-VXKB-2007574-Ipomoea_purpurea-leaf_stem_flower	726	164.851	3.52527E-44	gi|297796057|ref|XP_002865913.1|hypothetical protein ARALYDRAFT_918292 [Arabidopsis lyrata subsp. lyrata]	GO:0006855,GO:0016020,GO:0015238,GO:0055085,GO:0015297	XP_002865913.1,EFH42172.1
scaffold-VXKB-2007574-Ipomoea_purpurea-leaf_stem_flower	726	165.236	5.82525E-44	gi|297734274|emb|CBI15521.3|unnamed protein product [Vitis vinifera]		CBI15521.3
scaffold-VXKB-2007772-Ipomoea_purpurea-leaf_stem_flower	980	364.77	1.34705E-122	gi|442759961|gb|JAA72139.1|Putative mitochondrial volatge dependent anion-selective channel [Ixodes ricinus]		JAA72139.1
scaffold-VXKB-2007772-Ipomoea_purpurea-leaf_stem_flower	980	364.385	1.73019E-122	gi|241061134|ref|XP_002408065.1|voltage-dependent anion-selective channel, putative [Ixodes scapularis]	GO:0005741,GO:0006820,GO:0008308,GO:0055085,GO:0044070	XP_002408065.1,EEC02000.1
scaffold-VXKB-2007772-Ipomoea_purpurea-leaf_stem_flower	980	362.459	1.21361E-121	gi|346469401|gb|AEO34545.1|hypothetical protein [Amblyomma maculatum]	GO:0005741,GO:0006820,GO:0008308,GO:0055085,GO:0044070	AEO34545.1
scaffold-VXKB-2007772-Ipomoea_purpurea-leaf_stem_flower	980	358.992	2.34115E-120	gi|427787949|gb|JAA59426.1|Putative voltage-dependent anion-selective channel isoform 1 [Rhipicephalus pulchellus]		JAA59426.1
scaffold-VXKB-2007772-Ipomoea_purpurea-leaf_stem_flower	980	348.591	2.27085E-116	gi|315142889|gb|ADT82652.1|mitochondrial volatge dependent anion-selective channel, partial [Rhipicephalus microplus]	GO:0005741,GO:0006820,GO:0008308,GO:0055085,GO:0044070	ADT82652.1
scaffold-VXKB-2007772-Ipomoea_purpurea-leaf_stem_flower	980	328.176	3.66856E-108	gi|339961494|gb|AEK25826.1|voltage-dependent anion channel [Micropterus salmoides]		AEK25826.1
scaffold-VXKB-2007772-Ipomoea_purpurea-leaf_stem_flower	980	326.635	1.50532E-107	gi|410901124|ref|XP_003964046.1|PREDICTED: voltage-dependent anion-selective channel protein 2-like [Takifugu rubripes]		XP_003964046.1
scaffold-VXKB-2007772-Ipomoea_purpurea-leaf_stem_flower	980	326.25	1.99348E-107	gi|47223239|emb|CAF98623.1|unnamed protein product [Tetraodon nigroviridis]		CAF98623.1
scaffold-VXKB-2007772-Ipomoea_purpurea-leaf_stem_flower	980	324.324	9.95825E-107	gi|111146880|gb|ABH07379.1|voltage-dependent anion channel [Paralichthys olivaceus]		ABH07379.1
scaffold-VXKB-2007772-Ipomoea_purpurea-leaf_stem_flower	980	322.013	7.42137E-106	gi|68165945|gb|AAY87905.1|voltage-dependent anion channel 2 [Danio rerio]	GO:0005741,GO:0006820,GO:0031101,GO:0008308,GO:0044070,GO:0055085	AAY87905.1
scaffold-VXKB-2007772-Ipomoea_purpurea-leaf_stem_flower	980	322.013	1.03906E-105	gi|41054601|ref|NP_955879.1|voltage-dependent anion-selective channel protein 2 [Danio rerio]	GO:0005741,GO:0006820,GO:0031101,GO:0008308,GO:0044070,GO:0055085	NP_955879.1,AAH42329.1,AAQ94582.1,AAH62525.1,AAI64640.1
scaffold-VXKB-2007772-Ipomoea_purpurea-leaf_stem_flower	980	320.857	2.10419E-105	gi|291235233|ref|XP_002737543.1|PREDICTED: voltage-dependent anion channel 2-like [Saccoglossus kowalevskii]		XP_002737543.1
scaffold-VXKB-2007772-Ipomoea_purpurea-leaf_stem_flower	980	320.857	2.22155E-105	gi|432903476|ref|XP_004077149.1|PREDICTED: voltage-dependent anion-selective channel protein 2-like [Oryzias latipes]		XP_004077149.1
scaffold-VXKB-2007772-Ipomoea_purpurea-leaf_stem_flower	980	320.087	5.6504E-105	gi|209156096|gb|ACI34280.1|Voltage-dependent anion-selective channel protein 2 [Salmo salar]		ACI34280.1
scaffold-VXKB-2007772-Ipomoea_purpurea-leaf_stem_flower	980	318.931	1.30331E-104	gi|348529019|ref|XP_003452012.1|PREDICTED: voltage-dependent anion-selective channel protein 2-like [Oreochromis niloticus]	GO:0005741,GO:0006820,GO:0008308,GO:0055085,GO:0044070	XP_003452012.1
scaffold-VXKB-2007772-Ipomoea_purpurea-leaf_stem_flower	980	318.931	1.46858E-104	gi|46048903|ref|NP_990072.1|voltage-dependent anion-selective channel protein 2 [Gallus gallus]	GO:0042645,GO:0005741,GO:0008308,GO:2001243,GO:0032272,GO:0005743	NP_990072.1,AAF73513.1
scaffold-VXKB-2007772-Ipomoea_purpurea-leaf_stem_flower	980	318.546	1.78445E-104	gi|11134020|sp|P82013.1|VDAC2_MELGARecName: Full=Voltage-dependent anion-selective channel protein 2; Short=VDAC-2; AltName: Full=Outer mitochondrial membrane protein porin 2	GO:0006820,GO:0016021,GO:0016020,GO:0006811,GO:0005739,GO:0005741,GO:0006810,GO:0000166,GO:0015288,GO:0046930,GO:0044070,GO:0008308,GO:0055085	P82013.1
scaffold-VXKB-2007772-Ipomoea_purpurea-leaf_stem_flower	980	318.161	2.81652E-104	gi|449269142|gb|EMC79948.1|Voltage-dependent anion-selective channel protein 2 [Columba livia]		EMC79948.1
scaffold-VXKB-2007772-Ipomoea_purpurea-leaf_stem_flower	980	318.161	3.03883E-104	gi|225706314|gb|ACO09003.1|Voltage-dependent anion-selective channel protein 2 [Osmerus mordax]		ACO09003.1
scaffold-VXKB-2007772-Ipomoea_purpurea-leaf_stem_flower	980	317.775	4.07349E-104	gi|148225606|ref|NP_001089399.1|voltage-dependent anion-selective channel protein 2 [Xenopus laevis]	GO:0006820,GO:0016021,GO:0016020,GO:0006811,GO:0005739,GO:0005741,GO:0006810,GO:0000166,GO:0015288,GO:0046930,GO:0044070,GO:0008308,GO:0055085	NP_001089399.1,AAH94145.1
scaffold-VXKB-2008135-Ipomoea_purpurea-leaf_stem_flower	1084	251.136	2.14132E-78	gi|449454700|ref|XP_004145092.1|PREDICTED: oxygen-evolving enhancer protein 3-2, chloroplastic-like [Cucumis sativus]		XP_004145092.1,XP_004153319.1,XP_004158022.1
scaffold-VXKB-2008135-Ipomoea_purpurea-leaf_stem_flower	1084	249.98	7.46873E-78	gi|351724301|ref|NP_001236541.1|uncharacterized protein LOC100306034 [Glycine max]	GO:0009523,GO:0009654,GO:0005509,GO:0019898,GO:0015979	NP_001236541.1,ACU14016.1
scaffold-VXKB-2008135-Ipomoea_purpurea-leaf_stem_flower	1084	248.054	4.28511E-77	gi|225469185|ref|XP_002275624.1|PREDICTED: oxygen-evolving enhancer protein 3-2, chloroplastic [Vitis vinifera]	GO:0009535,GO:0031977,GO:0015979,GO:0019898,GO:0048046,GO:0009579,GO:0009523,GO:0009654,GO:0009543,GO:0009570,GO:0005509,GO:0009507	XP_002275624.1
scaffold-VXKB-2008135-Ipomoea_purpurea-leaf_stem_flower	1084	244.202	1.28986E-75	gi|350536937|ref|NP_001234528.1|photosystem II oxygen-evolving complex protein 3 [Solanum lycopersicum]	GO:0009523,GO:0009654,GO:0005509,GO:0019898,GO:0015979	NP_001234528.1,AAU03361.1
scaffold-VXKB-2008135-Ipomoea_purpurea-leaf_stem_flower	1084	243.817	2.13488E-75	gi|224078826|ref|XP_002305643.1|hypothetical protein POPTRDRAFT_831063 [Populus trichocarpa]	GO:0009535,GO:0031977,GO:0015979,GO:0019898,GO:0048046,GO:0009579,GO:0009523,GO:0009654,GO:0009543,GO:0009570,GO:0005509,GO:0009507	XP_002305643.1,ABK95216.1,EEE86154.1
scaffold-VXKB-2008135-Ipomoea_purpurea-leaf_stem_flower	1084	242.276	6.71037E-75	gi|296083535|emb|CBI23524.3|unnamed protein product [Vitis vinifera]		CBI23524.3
scaffold-VXKB-2008135-Ipomoea_purpurea-leaf_stem_flower	1084	237.269	6.75658E-73	gi|224116338|ref|XP_002317273.1|hypothetical protein POPTRDRAFT_834003 [Populus trichocarpa]	GO:0009535,GO:0031977,GO:0015979,GO:0019898,GO:0048046,GO:0009579,GO:0009523,GO:0009654,GO:0009543,GO:0009570,GO:0005509,GO:0009507	XP_002317273.1,EEE97885.1
scaffold-VXKB-2008135-Ipomoea_purpurea-leaf_stem_flower	1084	236.498	1.18197E-72	gi|118486390|gb|ABK95035.1|unknown [Populus trichocarpa]	GO:0009535,GO:0031977,GO:0015979,GO:0019898,GO:0048046,GO:0009579,GO:0009523,GO:0009654,GO:0009543,GO:0009570,GO:0005509,GO:0009507	ABK95035.1
scaffold-VXKB-2008135-Ipomoea_purpurea-leaf_stem_flower	1084	234.958	5.38808E-72	gi|255555067|ref|XP_002518571.1|Oxygen-evolving enhancer protein 3, chloroplast precursor, putative [Ricinus communis]	GO:0009523,GO:0009654,GO:0005509,GO:0019898,GO:0015979	XP_002518571.1,EEF43958.1
scaffold-VXKB-2008135-Ipomoea_purpurea-leaf_stem_flower	1084	234.187	9.95299E-72	gi|351727615|ref|NP_001236143.1|uncharacterized protein LOC100499794 [Glycine max]	GO:0009523,GO:0009654,GO:0005509,GO:0019898,GO:0015979	NP_001236143.1,ACU13672.1
scaffold-VXKB-2008135-Ipomoea_purpurea-leaf_stem_flower	1084	233.417	2.34759E-71	gi|388507526|gb|AFK41829.1|unknown [Lotus japonicus]		AFK41829.1
scaffold-VXKB-2008135-Ipomoea_purpurea-leaf_stem_flower	1084	228.024	2.50166E-69	gi|384038831|gb|AFH58006.1|chloroplast PsbQ2 precursor [Nicotiana benthamiana]	GO:0009523,GO:0009654,GO:0005509,GO:0019898,GO:0015979	AFH58006.1
scaffold-VXKB-2008135-Ipomoea_purpurea-leaf_stem_flower	1084	226.483	7.32145E-69	gi|384038829|gb|AFH58005.1|chloroplast PsbQ1 precursor [Nicotiana benthamiana]	GO:0009523,GO:0009654,GO:0005509,GO:0019898,GO:0015979	AFH58005.1
scaffold-VXKB-2008135-Ipomoea_purpurea-leaf_stem_flower	1084	226.483	8.31017E-69	gi|297813905|ref|XP_002874836.1|photosystem II subunit Q-2 [Arabidopsis lyrata subsp. lyrata]	GO:0009523,GO:0009654,GO:0005509,GO:0019898,GO:0015979	XP_002874836.1,EFH51095.1
scaffold-VXKB-2008135-Ipomoea_purpurea-leaf_stem_flower	1084	225.713	1.90566E-68	gi|56122682|gb|AAV74404.1|chloroplast oxygen-evolving enhancer protein [Manihot esculenta]	GO:0009523,GO:0009654,GO:0005509,GO:0019898,GO:0015979	AAV74404.1
scaffold-VXKB-2008135-Ipomoea_purpurea-leaf_stem_flower	1084	224.942	3.86587E-68	gi|62898519|dbj|BAD97359.1|PsbQ [Nicotiana tabacum]	GO:0009523,GO:0009654,GO:0005509,GO:0019898,GO:0015979	BAD97359.1
scaffold-VXKB-2008135-Ipomoea_purpurea-leaf_stem_flower	1084	223.402	1.46276E-67	gi|58700507|gb|AAW80966.1|chloroplast oxygen-evolving protein 16 kDa subunit [Nicotiana benthamiana]	GO:0009523,GO:0009654,GO:0005509,GO:0019898,GO:0015979	AAW80966.1
scaffold-VXKB-2008135-Ipomoea_purpurea-leaf_stem_flower	1084	223.016	2.08423E-67	gi|58700509|gb|AAW80967.1|chloroplast oxygen-evolving protein 16 kDa subunit [Nicotiana tabacum]	GO:0009523,GO:0009654,GO:0005509,GO:0019898,GO:0015979	AAW80967.1
scaffold-VXKB-2008135-Ipomoea_purpurea-leaf_stem_flower	1084	219.164	7.1271E-66	gi|146345327|gb|ABQ23675.1|photosynthetic oxygen-evolving protein 16 kDa subunit [Salicornia veneta]	GO:0009523,GO:0009654,GO:0005509,GO:0019898,GO:0015979	ABQ23675.1
scaffold-VXKB-2008135-Ipomoea_purpurea-leaf_stem_flower	1084	219.164	7.37065E-66	gi|131397|sp|P12301.1|PSBQ_SPIOLRecName: Full=Oxygen-evolving enhancer protein 3, chloroplastic; Short=OEE3; AltName: Full=16 kDa subunit of oxygen evolving system of photosystem II; AltName: Full=OEC 16 kDa subunit; Flags: Precursor	GO:0009535,GO:0016020,GO:0015979,GO:0019898,GO:0009579,GO:0009523,GO:0009654,GO:0005509,GO:0009507,GO:0009536	P12301.1,CAA29056.1,1307179B luminal protein 16kD
scaffold-VXKB-2008369-Ipomoea_purpurea-leaf_stem_flower	600	295.819	9.40963E-90	gi|224116786|ref|XP_002331877.1|multidrug/pheromone exporter, MDR family, ABC transporter family [Populus trichocarpa]	GO:0042626,GO:0016021,GO:0006810,GO:0006200,GO:0000166,GO:0017111,GO:0005524,GO:0016887,GO:0055085	XP_002331877.1,EEF12526.1
scaffold-VXKB-2008369-Ipomoea_purpurea-leaf_stem_flower	600	293.893	3.91068E-89	gi|255557453|ref|XP_002519757.1|multidrug resistance protein 1, 2, putative [Ricinus communis]	GO:0042626,GO:0016021,GO:0016787,GO:0006810,GO:0006200,GO:0000166,GO:0008559,GO:0017111,GO:0005524,GO:0016887,GO:0015411,GO:0055085	XP_002519757.1,EEF42730.1
scaffold-VXKB-2008369-Ipomoea_purpurea-leaf_stem_flower	600	293.893	4.63453E-89	gi|225463358|ref|XP_002271185.1|PREDICTED: ABC transporter B family member 9-like [Vitis vinifera]		XP_002271185.1
scaffold-VXKB-2008369-Ipomoea_purpurea-leaf_stem_flower	600	293.893	5.77753E-88	gi|147796332|emb|CAN77320.1|hypothetical protein VITISV_009891 [Vitis vinifera]	GO:0042626,GO:0016021,GO:0006810,GO:0006200,GO:0000166,GO:0017111,GO:0005524,GO:0016887,GO:0055085	CAN77320.1
scaffold-VXKB-2008369-Ipomoea_purpurea-leaf_stem_flower	600	293.508	7.39196E-88	gi|297740622|emb|CBI30804.3|unnamed protein product [Vitis vinifera]		CBI30804.3
scaffold-VXKB-2008369-Ipomoea_purpurea-leaf_stem_flower	600	286.96	1.37854E-86	gi|357447131|ref|XP_003593841.1|ABC transporter B family member [Medicago truncatula]	GO:0042626,GO:0016021,GO:0006810,GO:0006200,GO:0000166,GO:0017111,GO:0005524,GO:0016887,GO:0055085	XP_003593841.1,AES64092.1
scaffold-VXKB-2008369-Ipomoea_purpurea-leaf_stem_flower	600	280.796	1.88055E-84	gi|110226562|gb|ABG56413.1|MDR-like ABC transporter [Catharanthus roseus]	GO:0042626,GO:0016021,GO:0006810,GO:0006200,GO:0000166,GO:0017111,GO:0005524,GO:0016887,GO:0055085	ABG56413.1
scaffold-VXKB-2008369-Ipomoea_purpurea-leaf_stem_flower	600	280.411	2.68614E-84	gi|449479200|ref|XP_004155533.1|PREDICTED: LOW QUALITY PROTEIN: ABC transporter B family member 9-like [Cucumis sativus]		XP_004155533.1
scaffold-VXKB-2008369-Ipomoea_purpurea-leaf_stem_flower	600	280.411	3.02521E-84	gi|449433547|ref|XP_004134559.1|PREDICTED: ABC transporter B family member 9-like [Cucumis sativus]		XP_004134559.1
scaffold-VXKB-2008369-Ipomoea_purpurea-leaf_stem_flower	600	278.87	1.10597E-83	gi|255557457|ref|XP_002519759.1|multidrug resistance protein 1, 2, putative [Ricinus communis]	GO:0042626,GO:0016021,GO:0016787,GO:0006810,GO:0006200,GO:0000166,GO:0008559,GO:0017111,GO:0005524,GO:0016887,GO:0015439,GO:0055085	XP_002519759.1,EEF42732.1
scaffold-VXKB-2008369-Ipomoea_purpurea-leaf_stem_flower	600	278.485	1.17341E-83	gi|297804378|ref|XP_002870073.1|P-glycoprotein 9 [Arabidopsis lyrata subsp. lyrata]	GO:0042626,GO:0016021,GO:0006810,GO:0006200,GO:0000166,GO:0017111,GO:0005524,GO:0016887,GO:0055085	XP_002870073.1,EFH46332.1
scaffold-VXKB-2008369-Ipomoea_purpurea-leaf_stem_flower	600	272.322	4.06038E-82	gi|357447135|ref|XP_003593843.1|ABC transporter B family member [Medicago truncatula]	GO:0042626,GO:0016021,GO:0006810,GO:0006200,GO:0000166,GO:0017111,GO:0005524,GO:0016887,GO:0055085	XP_003593843.1,AES64094.1
scaffold-VXKB-2008369-Ipomoea_purpurea-leaf_stem_flower	600	274.633	4.54841E-82	gi|110226564|gb|ABG56414.1|MDR-like ABC transporter [Taxus cuspidata]	GO:0042626,GO:0016021,GO:0006810,GO:0006200,GO:0000166,GO:0017111,GO:0005524,GO:0016887,GO:0055085	ABG56414.1
scaffold-VXKB-2008369-Ipomoea_purpurea-leaf_stem_flower	600	273.863	5.48667E-82	gi|356557787|ref|XP_003547192.1|PREDICTED: ABC transporter B family member 9-like [Glycine max]		XP_003547192.1
scaffold-VXKB-2008369-Ipomoea_purpurea-leaf_stem_flower	600	271.937	3.77224E-81	gi|357499763|ref|XP_003620170.1|ABC transporter B family member [Medicago truncatula]	GO:0042626,GO:0016021,GO:0006810,GO:0006200,GO:0000166,GO:0017111,GO:0005524,GO:0016887,GO:0055085	XP_003620170.1,AES76388.1
scaffold-VXKB-2008369-Ipomoea_purpurea-leaf_stem_flower	600	271.552	4.34494E-81	gi|240255983|ref|NP_193539.6|P-glycoprotein 9 [Arabidopsis thaliana]	GO:0016887,GO:0005524,GO:0016021,GO:0000166,GO:0042626,GO:0055085,GO:0017111,GO:0006810	NP_193539.6,Q9M0M2.2,AEE83988.1
scaffold-VXKB-2008369-Ipomoea_purpurea-leaf_stem_flower	600	270.781	5.72769E-81	gi|5816991|emb|CAB53646.1|multidrug resistance protein/P-glycoprotein-like [Arabidopsis thaliana]		CAB53646.1
scaffold-VXKB-2008369-Ipomoea_purpurea-leaf_stem_flower	600	271.552	5.98387E-81	gi|224130842|ref|XP_002320938.1|multidrug/pheromone exporter, MDR family, ABC transporter family [Populus trichocarpa]	GO:0006200,GO:0005524,GO:0009735,GO:0009733,GO:0016021,GO:0016020,GO:0048767,GO:0055085,GO:0008559,GO:0000166,GO:0010315,GO:0016887,GO:0017111,GO:0042626,GO:0006810,GO:0009630,GO:0010540,GO:0005886	XP_002320938.1,EEE99253.1
scaffold-VXKB-2008369-Ipomoea_purpurea-leaf_stem_flower	600	271.166	6.53332E-81	gi|357447155|ref|XP_003593853.1|ABC transporter B family member [Medicago truncatula]	GO:0042626,GO:0016021,GO:0006810,GO:0006200,GO:0000166,GO:0017111,GO:0005524,GO:0016887,GO:0055085	XP_003593853.1,AES64104.1
scaffold-VXKB-2008369-Ipomoea_purpurea-leaf_stem_flower	600	271.166	7.0474E-81	gi|356546526|ref|XP_003541677.1|PREDICTED: ABC transporter B family member 9-like [Glycine max]	GO:0042626,GO:0016021,GO:0006810,GO:0006200,GO:0000166,GO:0017111,GO:0005524,GO:0016887,GO:0055085	XP_003541677.1
scaffold-VXKB-2008766-Ipomoea_purpurea-leaf_stem_flower	1266	561.992	0.0	gi|225470571|ref|XP_002272174.1|PREDICTED: protein TRANSPARENT TESTA 12-like [Vitis vinifera]		XP_002272174.1
scaffold-VXKB-2008766-Ipomoea_purpurea-leaf_stem_flower	1266	555.058	0.0	gi|224127997|ref|XP_002329229.1|predicted protein [Populus trichocarpa]	GO:0006855,GO:0005773,GO:0016020,GO:0015238,GO:0055085,GO:0009624,GO:0015297,GO:0005886	XP_002329229.1,EEF08141.1
scaffold-VXKB-2008766-Ipomoea_purpurea-leaf_stem_flower	1266	556.599	0.0	gi|357517321|ref|XP_003628949.1|Protein TRANSPARENT TESTA [Medicago truncatula]	GO:0006855,GO:0016020,GO:0015238,GO:0055085,GO:0015297	XP_003628949.1,AET03425.1
scaffold-VXKB-2008766-Ipomoea_purpurea-leaf_stem_flower	1266	554.288	0.0	gi|224106133|ref|XP_002333719.1|predicted protein [Populus trichocarpa]	GO:0006855,GO:0016020,GO:0015238,GO:0055085,GO:0015297	XP_002333719.1,EEE76360.1
scaffold-VXKB-2008766-Ipomoea_purpurea-leaf_stem_flower	1266	550.436	0.0	gi|356566004|ref|XP_003551225.1|PREDICTED: protein TRANSPARENT TESTA 12-like [Glycine max]		XP_003551225.1
scaffold-VXKB-2008766-Ipomoea_purpurea-leaf_stem_flower	1266	546.584	0.0	gi|224100161|ref|XP_002311767.1|predicted protein [Populus trichocarpa]	GO:0006855,GO:0016020,GO:0015238,GO:0055085,GO:0015297	XP_002311767.1,EEE89134.1
scaffold-VXKB-2008766-Ipomoea_purpurea-leaf_stem_flower	1266	541.962	0.0	gi|449434969|ref|XP_004135268.1|PREDICTED: protein TRANSPARENT TESTA 12-like [Cucumis sativus]		XP_004135268.1
scaffold-VXKB-2008766-Ipomoea_purpurea-leaf_stem_flower	1266	559.296	0.0	gi|296083409|emb|CBI23362.3|unnamed protein product [Vitis vinifera]		CBI23362.3
scaffold-VXKB-2008766-Ipomoea_purpurea-leaf_stem_flower	1266	538.495	0.0	gi|255574013|ref|XP_002527924.1|multidrug resistance pump, putative [Ricinus communis]	GO:0006855,GO:0016020,GO:0015238,GO:0055085,GO:0015297	XP_002527924.1,EEF34481.1
scaffold-VXKB-2008766-Ipomoea_purpurea-leaf_stem_flower	1266	516.924	2.55317E-177	gi|356497730|ref|XP_003517712.1|PREDICTED: protein TRANSPARENT TESTA 12-like [Glycine max]		XP_003517712.1
scaffold-VXKB-2008766-Ipomoea_purpurea-leaf_stem_flower	1266	512.686	8.75044E-177	gi|147765915|emb|CAN64516.1|hypothetical protein VITISV_023506 [Vitis vinifera]	GO:0006855,GO:0016020,GO:0015238,GO:0055085,GO:0015297	CAN64516.1
scaffold-VXKB-2008766-Ipomoea_purpurea-leaf_stem_flower	1266	511.146	1.21356E-175	gi|225470573|ref|XP_002272214.1|PREDICTED: protein TRANSPARENT TESTA 12-like [Vitis vinifera]		XP_002272214.1
scaffold-VXKB-2008766-Ipomoea_purpurea-leaf_stem_flower	1266	509.22	1.3301E-174	gi|297801854|ref|XP_002868811.1|mate efflux family protein [Arabidopsis lyrata subsp. lyrata]	GO:0006855,GO:0016020,GO:0015238,GO:0055085,GO:0015297	XP_002868811.1,EFH45070.1
scaffold-VXKB-2008766-Ipomoea_purpurea-leaf_stem_flower	1266	509.605	2.18792E-174	gi|357485681|ref|XP_003613128.1|Protein TRANSPARENT TESTA [Medicago truncatula]	GO:0006855,GO:0016020,GO:0015238,GO:0055085,GO:0015297	XP_003613128.1,AES96086.1
scaffold-VXKB-2008766-Ipomoea_purpurea-leaf_stem_flower	1266	508.449	3.39754E-174	gi|15231577|ref|NP_189291.1|mate efflux domain-containing protein [Arabidopsis thaliana]	GO:0005215,GO:0005774,GO:0015297,GO:0016020,GO:0015238,GO:0005773,GO:0006855,GO:0055085,GO:0005886	NP_189291.1,CAA66809.1,BAB01841.1,AAL15295.1,AAN73299.1,AEE77183.1
scaffold-VXKB-2008766-Ipomoea_purpurea-leaf_stem_flower	1266	506.523	2.69536E-173	gi|359495913|ref|XP_002273431.2|PREDICTED: protein TRANSPARENT TESTA 12-like [Vitis vinifera]	GO:0006855,GO:0016020,GO:0015238,GO:0055085,GO:0015297	XP_002273431.2,CBI23364.3
scaffold-VXKB-2008766-Ipomoea_purpurea-leaf_stem_flower	1266	506.523	3.67216E-173	gi|15222119|ref|NP_172755.1|root hair specific 2 [Arabidopsis thaliana]	GO:0009753,GO:0008081,GO:0006855,GO:0009507,GO:0009611,GO:0009738,GO:0009737,GO:0005215,GO:0046872,GO:0009733,GO:0015969,GO:0016020,GO:0015238,GO:0009620,GO:0042538,GO:0015297,GO:0055085,GO:0003824,GO:0048765,GO:0007165,GO:0008728,GO:0009695,GO:0005886,GO:0009414,GO:0009723	NP_172755.1,AAF78500.1,AAY56428.1,AEE28953.1
scaffold-VXKB-2008766-Ipomoea_purpurea-leaf_stem_flower	1266	504.597	8.87939E-173	gi|297818202|ref|XP_002876984.1|mate efflux family protein [Arabidopsis lyrata subsp. lyrata]	GO:0006855,GO:0016020,GO:0015238,GO:0055085,GO:0015297	XP_002876984.1,EFH53243.1
scaffold-VXKB-2008766-Ipomoea_purpurea-leaf_stem_flower	1266	504.212	1.4774E-172	gi|15240824|ref|NP_198619.1|mate efflux domain-containing protein [Arabidopsis thaliana]	GO:0006855,GO:0015238,GO:0016020,GO:0055085,GO:0009624,GO:0015297,GO:0005886,GO:0005215	NP_198619.1,AAK50109.1,BAA97535.1,AAO11623.1,AED94259.1
scaffold-VXKB-2008766-Ipomoea_purpurea-leaf_stem_flower	1266	503.827	5.04479E-172	gi|110743923|dbj|BAE99795.1|hypothetical protein [Arabidopsis thaliana]		BAE99795.1
scaffold-VXKB-2008847-Ipomoea_purpurea-leaf_stem_flower	386	181.03	3.16427E-52	gi|297737742|emb|CBI26943.3|unnamed protein product [Vitis vinifera]		CBI26943.3
scaffold-VXKB-2008847-Ipomoea_purpurea-leaf_stem_flower	386	181.03	5.90848E-52	gi|359472648|ref|XP_002280189.2|PREDICTED: MATE efflux family protein 5 [Vitis vinifera]	GO:0006855,GO:0009507,GO:0016020,GO:0015238,GO:0055085,GO:0015297	XP_002280189.2
scaffold-VXKB-2008847-Ipomoea_purpurea-leaf_stem_flower	386	177.178	7.52361E-51	gi|297737740|emb|CBI26941.3|unnamed protein product [Vitis vinifera]		CBI26941.3
scaffold-VXKB-2008847-Ipomoea_purpurea-leaf_stem_flower	386	177.563	1.24723E-50	gi|225424132|ref|XP_002280212.1|PREDICTED: MATE efflux family protein 5 [Vitis vinifera]	GO:0006855,GO:0009507,GO:0016020,GO:0015238,GO:0055085,GO:0015297	XP_002280212.1
scaffold-VXKB-2008847-Ipomoea_purpurea-leaf_stem_flower	386	177.178	1.47375E-50	gi|147787625|emb|CAN78227.1|hypothetical protein VITISV_022104 [Vitis vinifera]	GO:0006855,GO:0009507,GO:0016020,GO:0015238,GO:0055085,GO:0015297	CAN78227.1
scaffold-VXKB-2008847-Ipomoea_purpurea-leaf_stem_flower	386	174.866	7.18103E-50	gi|147819074|emb|CAN69813.1|hypothetical protein VITISV_043109 [Vitis vinifera]	GO:0006855,GO:0009507,GO:0016020,GO:0015238,GO:0055085,GO:0015297	CAN69813.1
scaffold-VXKB-2008847-Ipomoea_purpurea-leaf_stem_flower	386	168.703	1.07097E-49	gi|255569136|ref|XP_002525537.1|conserved hypothetical protein [Ricinus communis]	GO:0006855,GO:0016020,GO:0015238,GO:0055085,GO:0015297	XP_002525537.1,EEF36895.1
scaffold-VXKB-2008847-Ipomoea_purpurea-leaf_stem_flower	386	168.703	4.55252E-49	gi|224096808|ref|XP_002334668.1|predicted protein [Populus trichocarpa]	GO:0009611,GO:0015297,GO:0015238,GO:0016020,GO:0015691,GO:0006855,GO:0055085,GO:0051238,GO:0005886	XP_002334668.1,EEF11123.1
scaffold-VXKB-2008847-Ipomoea_purpurea-leaf_stem_flower	386	173.711	1.06841E-48	gi|147794641|emb|CAN69159.1|hypothetical protein VITISV_041594 [Vitis vinifera]	GO:0006855,GO:0016020,GO:0015238,GO:0055085,GO:0015297	CAN69159.1
scaffold-VXKB-2008847-Ipomoea_purpurea-leaf_stem_flower	386	172.17	1.09072E-48	gi|224108371|ref|XP_002314825.1|predicted protein [Populus trichocarpa]	GO:0006855,GO:0016020,GO:0015238,GO:0055085,GO:0015297,GO:0005886	XP_002314825.1,EEF00996.1
scaffold-VXKB-2008847-Ipomoea_purpurea-leaf_stem_flower	386	169.474	1.26552E-47	gi|224079377|ref|XP_002305842.1|predicted protein [Populus trichocarpa]	GO:0009611,GO:0015297,GO:0015238,GO:0016020,GO:0015691,GO:0006855,GO:0055085,GO:0051238,GO:0005886	XP_002305842.1,EEE86353.1
scaffold-VXKB-2008847-Ipomoea_purpurea-leaf_stem_flower	386	164.466	2.8923E-47	gi|255641436|gb|ACU20994.1|unknown [Glycine max]	GO:0006855,GO:0016020,GO:0015238,GO:0055085,GO:0015297	ACU20994.1
scaffold-VXKB-2008847-Ipomoea_purpurea-leaf_stem_flower	386	163.31	2.97862E-47	gi|224091391|ref|XP_002334955.1|predicted protein [Populus trichocarpa]	GO:0006855,GO:0009507,GO:0016020,GO:0015238,GO:0055085,GO:0015297	XP_002334955.1,EEE70944.1
scaffold-VXKB-2008847-Ipomoea_purpurea-leaf_stem_flower	386	167.548	5.52247E-47	gi|255582915|ref|XP_002532229.1|TRANSPARENT TESTA 12 protein, putative [Ricinus communis]	GO:0006855,GO:0016020,GO:0015238,GO:0055085,GO:0015297	XP_002532229.1,EEF30160.1
scaffold-VXKB-2008847-Ipomoea_purpurea-leaf_stem_flower	386	166.007	1.50791E-46	gi|356536252|ref|XP_003536653.1|PREDICTED: MATE efflux family protein 5-like [Glycine max]		XP_003536653.1
scaffold-VXKB-2008847-Ipomoea_purpurea-leaf_stem_flower	386	160.999	1.82865E-46	gi|255641992|gb|ACU21263.1|unknown [Glycine max]	GO:0006855,GO:0016020,GO:0015238,GO:0055085,GO:0015297	ACU21263.1
scaffold-VXKB-2008847-Ipomoea_purpurea-leaf_stem_flower	386	164.851	4.3287E-46	gi|218188860|gb|EEC71287.1|hypothetical protein OsI_03300 [Oryza sativa Indica Group]	GO:0009611,GO:0015297,GO:0016020,GO:0015238,GO:0015691,GO:0006855,GO:0055085,GO:0051238,GO:0005886,GO:0009507	EEC71287.1
scaffold-VXKB-2008847-Ipomoea_purpurea-leaf_stem_flower	386	164.851	7.28172E-46	gi|359488147|ref|XP_003633708.1|PREDICTED: LOW QUALITY PROTEIN: MATE efflux family protein 5-like [Vitis vinifera]		XP_003633708.1
scaffold-VXKB-2008847-Ipomoea_purpurea-leaf_stem_flower	386	164.466	7.854E-46	gi|356499620|ref|XP_003518635.1|PREDICTED: MATE efflux family protein DTX1-like isoform 1 [Glycine max]		XP_003518635.1,XP_003518636.1
scaffold-VXKB-2008847-Ipomoea_purpurea-leaf_stem_flower	386	164.081	9.58339E-46	gi|224101797|ref|XP_002312424.1|predicted protein [Populus trichocarpa]	GO:0006855,GO:0009507,GO:0016020,GO:0015238,GO:0055085,GO:0015297	XP_002312424.1,EEE89791.1
scaffold-VXKB-2009007-Ipomoea_purpurea-leaf_stem_flower	360	192.586	1.49895E-56	gi|171854665|dbj|BAG16522.1|putative MATE family transporter [Capsicum chinense]	GO:0006855,GO:0016020,GO:0015238,GO:0055085,GO:0015297	BAG16522.1
scaffold-VXKB-2009007-Ipomoea_purpurea-leaf_stem_flower	360	170.629	3.70792E-48	gi|255580252|ref|XP_002530956.1|multidrug resistance pump, putative [Ricinus communis]	GO:0006855,GO:0016020,GO:0015238,GO:0055085,GO:0015297	XP_002530956.1,EEF31428.1
scaffold-VXKB-2009007-Ipomoea_purpurea-leaf_stem_flower	360	164.851	1.60445E-46	gi|296085875|emb|CBI31199.3|unnamed protein product [Vitis vinifera]		CBI31199.3
scaffold-VXKB-2009007-Ipomoea_purpurea-leaf_stem_flower	360	164.851	4.32103E-46	gi|225439162|ref|XP_002267923.1|PREDICTED: protein TRANSPARENT TESTA 12-like [Vitis vinifera]	GO:0006855,GO:0016020,GO:0015238,GO:0055085,GO:0015297	XP_002267923.1
scaffold-VXKB-2009007-Ipomoea_purpurea-leaf_stem_flower	360	161.384	8.81445E-45	gi|359480947|ref|XP_002268350.2|PREDICTED: protein TRANSPARENT TESTA 12-like [Vitis vinifera]	GO:0006855,GO:0016020,GO:0015238,GO:0055085,GO:0015297	XP_002268350.2
scaffold-VXKB-2009007-Ipomoea_purpurea-leaf_stem_flower	360	161.77	1.20192E-44	gi|296085880|emb|CBI31204.3|unnamed protein product [Vitis vinifera]		CBI31204.3
scaffold-VXKB-2009007-Ipomoea_purpurea-leaf_stem_flower	360	157.918	1.29522E-43	gi|224126049|ref|XP_002319743.1|predicted protein [Populus trichocarpa]	GO:0006855,GO:0016020,GO:0015238,GO:0055085,GO:0015297	XP_002319743.1,EEE95666.1
scaffold-VXKB-2009007-Ipomoea_purpurea-leaf_stem_flower	360	157.147	2.2523E-43	gi|224126037|ref|XP_002319740.1|predicted protein [Populus trichocarpa]	GO:0006855,GO:0016020,GO:0015238,GO:0055085,GO:0015297	XP_002319740.1,EEE95663.1
scaffold-VXKB-2009007-Ipomoea_purpurea-leaf_stem_flower	360	155.992	6.50688E-43	gi|224126041|ref|XP_002319741.1|predicted protein [Populus trichocarpa]	GO:0006855,GO:0016020,GO:0015238,GO:0055085,GO:0015297	XP_002319741.1,EEE95664.1
scaffold-VXKB-2009007-Ipomoea_purpurea-leaf_stem_flower	360	153.68	5.26698E-42	gi|6091760|gb|AAF03470.1|AC009327_9unknown protein [Arabidopsis thaliana]		AAF03470.1
scaffold-VXKB-2009007-Ipomoea_purpurea-leaf_stem_flower	360	153.68	6.52987E-42	gi|42563465|ref|NP_187012.2|MATE efflux family protein [Arabidopsis thaliana]	GO:0006855,GO:0015238,GO:0016020,GO:0055085,GO:0015297,GO:0005886,GO:0005215	NP_187012.2,AEE73963.1
scaffold-VXKB-2009007-Ipomoea_purpurea-leaf_stem_flower	360	149.443	2.29515E-40	gi|297833034|ref|XP_002884399.1|mate efflux family protein [Arabidopsis lyrata subsp. lyrata]	GO:0006855,GO:0016020,GO:0015238,GO:0055085,GO:0015297	XP_002884399.1,EFH60658.1
scaffold-VXKB-2009007-Ipomoea_purpurea-leaf_stem_flower	360	149.058	2.67971E-40	gi|224136936|ref|XP_002322453.1|predicted protein [Populus trichocarpa]	GO:0006855,GO:0016020,GO:0015238,GO:0055085,GO:0015297	XP_002322453.1,EEF06580.1
scaffold-VXKB-2009007-Ipomoea_purpurea-leaf_stem_flower	360	147.517	9.62294E-40	gi|9759047|dbj|BAB09569.1|unnamed protein product [Arabidopsis thaliana]		BAB09569.1
scaffold-VXKB-2009007-Ipomoea_purpurea-leaf_stem_flower	360	147.517	1.29986E-39	gi|22326870|ref|NP_197272.2|mate efflux domain-containing protein [Arabidopsis thaliana]	GO:0006855,GO:0015238,GO:0016020,GO:0055085,GO:0015297,GO:0005886,GO:0005215	NP_197272.2,AAM20517.1,AAN15578.1,AED92457.1
scaffold-VXKB-2009007-Ipomoea_purpurea-leaf_stem_flower	360	147.132	1.86836E-39	gi|359481002|ref|XP_003632554.1|PREDICTED: LOW QUALITY PROTEIN: protein TRANSPARENT TESTA 12-like [Vitis vinifera]		XP_003632554.1
scaffold-VXKB-2009007-Ipomoea_purpurea-leaf_stem_flower	360	145.976	3.38777E-39	gi|297811921|ref|XP_002873844.1|mate efflux family protein [Arabidopsis lyrata subsp. lyrata]	GO:0006855,GO:0016020,GO:0015238,GO:0055085,GO:0015297	XP_002873844.1,EFH50103.1
scaffold-VXKB-2009007-Ipomoea_purpurea-leaf_stem_flower	360	145.976	4.3738E-39	gi|225439159|ref|XP_002267881.1|PREDICTED: protein TRANSPARENT TESTA 12 [Vitis vinifera]		XP_002267881.1,CBI31196.3
scaffold-VXKB-2009007-Ipomoea_purpurea-leaf_stem_flower	360	144.821	5.4306E-39	gi|296085878|emb|CBI31202.3|unnamed protein product [Vitis vinifera]		CBI31202.3
scaffold-VXKB-2009007-Ipomoea_purpurea-leaf_stem_flower	360	141.739	1.17075E-37	gi|224136940|ref|XP_002322454.1|predicted protein [Populus trichocarpa]	GO:0006855,GO:0016020,GO:0015238,GO:0055085,GO:0015297	XP_002322454.1,EEF06581.1
scaffold-VXKB-2009149-Ipomoea_purpurea-leaf_stem_flower	2131	877.085	0.0	gi|225445867|ref|XP_002276114.1|PREDICTED: leucine aminopeptidase 2, chloroplastic isoform 1 [Vitis vinifera]	GO:0006508,GO:0005737,GO:0019538,GO:0008235,GO:0004177,GO:0030145,GO:0005622	XP_002276114.1
scaffold-VXKB-2009149-Ipomoea_purpurea-leaf_stem_flower	2131	874.004	0.0	gi|147836469|emb|CAN66364.1|hypothetical protein VITISV_029979 [Vitis vinifera]	GO:0006508,GO:0005737,GO:0019538,GO:0008235,GO:0004177,GO:0030145,GO:0005622	CAN66364.1
scaffold-VXKB-2009149-Ipomoea_purpurea-leaf_stem_flower	2131	858.596	0.0	gi|27463709|gb|AAO15916.1|neutral leucine aminopeptidase preprotein [Solanum lycopersicum]	GO:0006508,GO:0005737,GO:0019538,GO:0016787,GO:0008235,GO:0004177,GO:0030145,GO:0005622	AAO15916.1
scaffold-VXKB-2009149-Ipomoea_purpurea-leaf_stem_flower	2131	856.67	0.0	gi|350534420|ref|NP_001233884.1|leucine aminopeptidase 2, chloroplastic [Solanum lycopersicum]	GO:0016787,GO:0005737,GO:0008235,GO:0008233,GO:0006508,GO:0005622,GO:0019538,GO:0046872,GO:0030145,GO:0004177,GO:0009507,GO:0009536	NP_001233884.1,Q42876.1,AAA80499.1
scaffold-VXKB-2009149-Ipomoea_purpurea-leaf_stem_flower	2131	849.736	0.0	gi|297743644|emb|CBI36527.3|unnamed protein product [Vitis vinifera]		CBI36527.3
scaffold-VXKB-2009149-Ipomoea_purpurea-leaf_stem_flower	2131	835.099	0.0	gi|255576991|ref|XP_002529380.1|leucine aminopeptidase, putative [Ricinus communis]	GO:0006508,GO:0005737,GO:0019538,GO:0016787,GO:0008235,GO:0004177,GO:0030145,GO:0005622	XP_002529380.1,EEF32976.1
scaffold-VXKB-2009149-Ipomoea_purpurea-leaf_stem_flower	2131	831.247	0.0	gi|356564901|ref|XP_003550685.1|PREDICTED: leucine aminopeptidase 3, chloroplastic-like [Glycine max]		XP_003550685.1
scaffold-VXKB-2009149-Ipomoea_purpurea-leaf_stem_flower	2131	826.624	0.0	gi|356498766|ref|XP_003518220.1|PREDICTED: leucine aminopeptidase 3, chloroplastic-like [Glycine max]	GO:0006508,GO:0005737,GO:0019538,GO:0008235,GO:0004177,GO:0030145,GO:0005622	XP_003518220.1
scaffold-VXKB-2009149-Ipomoea_purpurea-leaf_stem_flower	2131	816.609	0.0	gi|297798874|ref|XP_002867321.1|cytosol aminopeptidase family protein [Arabidopsis lyrata subsp. lyrata]	GO:0006508,GO:0005737,GO:0019538,GO:0008235,GO:0004177,GO:0030145,GO:0005622	XP_002867321.1,EFH43580.1
scaffold-VXKB-2009149-Ipomoea_purpurea-leaf_stem_flower	2131	813.527	0.0	gi|224143950|ref|XP_002325134.1|predicted protein [Populus trichocarpa]	GO:0005773,GO:0005737,GO:0008235,GO:0006508,GO:0005622,GO:0019538,GO:0046686,GO:0030145,GO:0004177,GO:0009507	XP_002325134.1,EEF03699.1
scaffold-VXKB-2009149-Ipomoea_purpurea-leaf_stem_flower	2131	810.061	0.0	gi|449453972|ref|XP_004144730.1|PREDICTED: leucine aminopeptidase 1-like [Cucumis sativus]		XP_004144730.1,XP_004168114.1
scaffold-VXKB-2009149-Ipomoea_purpurea-leaf_stem_flower	2131	808.905	0.0	gi|15235763|ref|NP_194821.1|leucine aminopeptidase 3 [Arabidopsis thaliana]	GO:0005773,GO:0005737,GO:0008235,GO:0006508,GO:0005622,GO:0019538,GO:0009570,GO:0005829,GO:0030145,GO:0010150,GO:0004177,GO:0009507	NP_194821.1,Q944P7.2,AEE85830.1
scaffold-VXKB-2009149-Ipomoea_purpurea-leaf_stem_flower	2131	803.897	0.0	gi|15983519|gb|AAL11627.1|AF424634_1AT4g30920/F6I18_170 [Arabidopsis thaliana]		AAL11627.1,AAO11568.1
scaffold-VXKB-2009149-Ipomoea_purpurea-leaf_stem_flower	2131	795.808	0.0	gi|357480067|ref|XP_003610319.1|Leucine aminopeptidase [Medicago truncatula]	GO:0006508,GO:0005737,GO:0019538,GO:0008235,GO:0004177,GO:0030145,GO:0005622	XP_003610319.1,AES92516.1
scaffold-VXKB-2009149-Ipomoea_purpurea-leaf_stem_flower	2131	786.949	0.0	gi|297798876|ref|XP_002867322.1|predicted protein [Arabidopsis lyrata subsp. lyrata]	GO:0006508,GO:0005737,GO:0019538,GO:0008235,GO:0004177,GO:0030145,GO:0005622	XP_002867322.1,EFH43581.1
scaffold-VXKB-2009149-Ipomoea_purpurea-leaf_stem_flower	2131	782.326	0.0	gi|75261364|sp|Q6K669.1|AMPL2_ORYSJRecName: Full=Leucine aminopeptidase 2, chloroplastic; AltName: Full=Leucyl aminopeptidase 2; Short=LAP 2; AltName: Full=Proline aminopeptidase 2; AltName: Full=Prolyl aminopeptidase 2; Flags: Precursor	GO:0005773,GO:0016787,GO:0005737,GO:0008235,GO:0008233,GO:0006508,GO:0005622,GO:0019538,GO:0046872,GO:0046686,GO:0030145,GO:0009507,GO:0004177,GO:0009536	Q6K669.1,BAD19264.1,BAD19673.1,EAY87845.1,EAZ24923.1
scaffold-VXKB-2009149-Ipomoea_purpurea-leaf_stem_flower	2131	778.859	0.0	gi|15224101|ref|NP_179997.1|leucine aminopeptidase 1 [Arabidopsis thaliana]	GO:0006094,GO:0005773,GO:0009507,GO:0007030,GO:0008235,GO:0006972,GO:0046686,GO:0006833,GO:0009651,GO:0009266,GO:0004177,GO:0009570,GO:0006508,GO:0019538,GO:0005829,GO:0030145,GO:0006096,GO:0006623	NP_179997.1,NP_001118375.1,P30184.1,CAA45040.1,AAD03381.1,AAL32980.1,AAP21153.1,AEC07539.1,AEC07540.1
scaffold-VXKB-2009149-Ipomoea_purpurea-leaf_stem_flower	2131	777.319	0.0	gi|21487|emb|CAA48038.1|leucine aminopeptidase [Solanum tuberosum]		CAA48038.1
scaffold-VXKB-2009149-Ipomoea_purpurea-leaf_stem_flower	2131	778.089	0.0	gi|1703282|sp|P31427.2|AMPL_SOLTURecName: Full=Leucine aminopeptidase, chloroplastic; AltName: Full=Leucyl aminopeptidase; Short=LAP; AltName: Full=Proline aminopeptidase; AltName: Full=Prolyl aminopeptidase; Flags: Precursor	GO:0006950,GO:0016787,GO:0005737,GO:0008235,GO:0008233,GO:0006508,GO:0005622,GO:0019538,GO:0046872,GO:0030145,GO:0009536,GO:0004177,GO:0009507	P31427.2,CAA54314.1
scaffold-VXKB-2009149-Ipomoea_purpurea-leaf_stem_flower	2131	775.778	0.0	gi|297825355|ref|XP_002880560.1|cytosol aminopeptidase [Arabidopsis lyrata subsp. lyrata]	GO:0006508,GO:0005737,GO:0019538,GO:0008235,GO:0004177,GO:0030145,GO:0005622	XP_002880560.1,EFH56819.1
scaffold-VXKB-2009150-Ipomoea_purpurea-leaf_stem_flower	1877	823.543	0.0	gi|297743644|emb|CBI36527.3|unnamed protein product [Vitis vinifera]		CBI36527.3
scaffold-VXKB-2009150-Ipomoea_purpurea-leaf_stem_flower	1877	823.928	0.0	gi|225445867|ref|XP_002276114.1|PREDICTED: leucine aminopeptidase 2, chloroplastic isoform 1 [Vitis vinifera]	GO:0006508,GO:0005737,GO:0019538,GO:0008235,GO:0004177,GO:0030145,GO:0005622	XP_002276114.1
scaffold-VXKB-2009150-Ipomoea_purpurea-leaf_stem_flower	1877	822.387	0.0	gi|147836469|emb|CAN66364.1|hypothetical protein VITISV_029979 [Vitis vinifera]	GO:0006508,GO:0005737,GO:0019538,GO:0008235,GO:0004177,GO:0030145,GO:0005622	CAN66364.1
scaffold-VXKB-2009150-Ipomoea_purpurea-leaf_stem_flower	1877	804.283	0.0	gi|255576991|ref|XP_002529380.1|leucine aminopeptidase, putative [Ricinus communis]	GO:0006508,GO:0005737,GO:0019538,GO:0016787,GO:0008235,GO:0004177,GO:0030145,GO:0005622	XP_002529380.1,EEF32976.1
scaffold-VXKB-2009150-Ipomoea_purpurea-leaf_stem_flower	1877	802.742	0.0	gi|356498766|ref|XP_003518220.1|PREDICTED: leucine aminopeptidase 3, chloroplastic-like [Glycine max]	GO:0006508,GO:0005737,GO:0019538,GO:0008235,GO:0004177,GO:0030145,GO:0005622	XP_003518220.1
scaffold-VXKB-2009150-Ipomoea_purpurea-leaf_stem_flower	1877	804.668	0.0	gi|356564901|ref|XP_003550685.1|PREDICTED: leucine aminopeptidase 3, chloroplastic-like [Glycine max]		XP_003550685.1
scaffold-VXKB-2009150-Ipomoea_purpurea-leaf_stem_flower	1877	802.357	0.0	gi|27463709|gb|AAO15916.1|neutral leucine aminopeptidase preprotein [Solanum lycopersicum]	GO:0006508,GO:0005737,GO:0019538,GO:0016787,GO:0008235,GO:0004177,GO:0030145,GO:0005622	AAO15916.1
scaffold-VXKB-2009150-Ipomoea_purpurea-leaf_stem_flower	1877	800.431	0.0	gi|350534420|ref|NP_001233884.1|leucine aminopeptidase 2, chloroplastic [Solanum lycopersicum]	GO:0016787,GO:0005737,GO:0008235,GO:0008233,GO:0006508,GO:0005622,GO:0019538,GO:0046872,GO:0030145,GO:0004177,GO:0009507,GO:0009536	NP_001233884.1,Q42876.1,AAA80499.1
scaffold-VXKB-2009150-Ipomoea_purpurea-leaf_stem_flower	1877	798.505	0.0	gi|224143950|ref|XP_002325134.1|predicted protein [Populus trichocarpa]	GO:0005773,GO:0005737,GO:0008235,GO:0006508,GO:0005622,GO:0019538,GO:0046686,GO:0030145,GO:0004177,GO:0009507	XP_002325134.1,EEF03699.1
scaffold-VXKB-2009150-Ipomoea_purpurea-leaf_stem_flower	1877	790.03	0.0	gi|297798874|ref|XP_002867321.1|cytosol aminopeptidase family protein [Arabidopsis lyrata subsp. lyrata]	GO:0006508,GO:0005737,GO:0019538,GO:0008235,GO:0004177,GO:0030145,GO:0005622	XP_002867321.1,EFH43580.1
scaffold-VXKB-2009150-Ipomoea_purpurea-leaf_stem_flower	1877	781.171	0.0	gi|357480067|ref|XP_003610319.1|Leucine aminopeptidase [Medicago truncatula]	GO:0006508,GO:0005737,GO:0019538,GO:0008235,GO:0004177,GO:0030145,GO:0005622	XP_003610319.1,AES92516.1
scaffold-VXKB-2009150-Ipomoea_purpurea-leaf_stem_flower	1877	778.474	0.0	gi|15235763|ref|NP_194821.1|leucine aminopeptidase 3 [Arabidopsis thaliana]	GO:0005773,GO:0005737,GO:0008235,GO:0006508,GO:0005622,GO:0019538,GO:0009570,GO:0005829,GO:0030145,GO:0010150,GO:0004177,GO:0009507	NP_194821.1,Q944P7.2,AEE85830.1
scaffold-VXKB-2009150-Ipomoea_purpurea-leaf_stem_flower	1877	778.474	0.0	gi|449453972|ref|XP_004144730.1|PREDICTED: leucine aminopeptidase 1-like [Cucumis sativus]		XP_004144730.1,XP_004168114.1
scaffold-VXKB-2009150-Ipomoea_purpurea-leaf_stem_flower	1877	773.081	0.0	gi|15983519|gb|AAL11627.1|AF424634_1AT4g30920/F6I18_170 [Arabidopsis thaliana]		AAL11627.1,AAO11568.1
scaffold-VXKB-2009150-Ipomoea_purpurea-leaf_stem_flower	1877	769.615	0.0	gi|15224101|ref|NP_179997.1|leucine aminopeptidase 1 [Arabidopsis thaliana]	GO:0006094,GO:0005773,GO:0009507,GO:0007030,GO:0008235,GO:0006972,GO:0046686,GO:0006833,GO:0009651,GO:0009266,GO:0004177,GO:0009570,GO:0006508,GO:0019538,GO:0005829,GO:0030145,GO:0006096,GO:0006623	NP_179997.1,NP_001118375.1,P30184.1,CAA45040.1,AAD03381.1,AAL32980.1,AAP21153.1,AEC07539.1,AEC07540.1
scaffold-VXKB-2009150-Ipomoea_purpurea-leaf_stem_flower	1877	768.459	0.0	gi|75261364|sp|Q6K669.1|AMPL2_ORYSJRecName: Full=Leucine aminopeptidase 2, chloroplastic; AltName: Full=Leucyl aminopeptidase 2; Short=LAP 2; AltName: Full=Proline aminopeptidase 2; AltName: Full=Prolyl aminopeptidase 2; Flags: Precursor	GO:0005773,GO:0016787,GO:0005737,GO:0008235,GO:0008233,GO:0006508,GO:0005622,GO:0019538,GO:0046872,GO:0046686,GO:0030145,GO:0009507,GO:0004177,GO:0009536	Q6K669.1,BAD19264.1,BAD19673.1,EAY87845.1,EAZ24923.1
scaffold-VXKB-2009150-Ipomoea_purpurea-leaf_stem_flower	1877	765.377	0.0	gi|297825355|ref|XP_002880560.1|cytosol aminopeptidase [Arabidopsis lyrata subsp. lyrata]	GO:0006508,GO:0005737,GO:0019538,GO:0008235,GO:0004177,GO:0030145,GO:0005622	XP_002880560.1,EFH56819.1
scaffold-VXKB-2009150-Ipomoea_purpurea-leaf_stem_flower	1877	767.689	0.0	gi|242066822|ref|XP_002454700.1|hypothetical protein SORBIDRAFT_04g035840 [Sorghum bicolor]	GO:0005773,GO:0005737,GO:0008235,GO:0006508,GO:0005622,GO:0019538,GO:0046686,GO:0030145,GO:0004177,GO:0009507	XP_002454700.1,EES07676.1
scaffold-VXKB-2009150-Ipomoea_purpurea-leaf_stem_flower	1877	764.992	0.0	gi|413939306|gb|AFW73857.1|hypothetical protein ZEAMMB73_599286 [Zea mays]		AFW73857.1
scaffold-VXKB-2009150-Ipomoea_purpurea-leaf_stem_flower	1877	764.222	0.0	gi|357137413|ref|XP_003570295.1|PREDICTED: leucine aminopeptidase 2, chloroplastic-like [Brachypodium distachyon]	GO:0006508,GO:0005737,GO:0019538,GO:0008235,GO:0004177,GO:0030145,GO:0005622	XP_003570295.1
scaffold-VXKB-2009151-Ipomoea_purpurea-leaf_stem_flower	1518	528.48	0.0	gi|115449199|ref|NP_001048379.1|Os02g0794700 [Oryza sativa Japonica Group]	GO:0005773,GO:0016787,GO:0005737,GO:0008235,GO:0008233,GO:0006508,GO:0005622,GO:0019538,GO:0046872,GO:0046686,GO:0030145,GO:0009536,GO:0004177,GO:0009507	NP_001048379.1,BAF10293.1
scaffold-VXKB-2009151-Ipomoea_purpurea-leaf_stem_flower	1518	531.946	0.0	gi|297743644|emb|CBI36527.3|unnamed protein product [Vitis vinifera]		CBI36527.3
scaffold-VXKB-2009151-Ipomoea_purpurea-leaf_stem_flower	1518	533.102	0.0	gi|225445867|ref|XP_002276114.1|PREDICTED: leucine aminopeptidase 2, chloroplastic isoform 1 [Vitis vinifera]	GO:0006508,GO:0005737,GO:0019538,GO:0008235,GO:0004177,GO:0030145,GO:0005622	XP_002276114.1
scaffold-VXKB-2009151-Ipomoea_purpurea-leaf_stem_flower	1518	531.946	0.0	gi|359484847|ref|XP_003633175.1|PREDICTED: leucine aminopeptidase 2, chloroplastic isoform 2 [Vitis vinifera]		XP_003633175.1
scaffold-VXKB-2009151-Ipomoea_purpurea-leaf_stem_flower	1518	532.717	0.0	gi|242066822|ref|XP_002454700.1|hypothetical protein SORBIDRAFT_04g035840 [Sorghum bicolor]	GO:0005773,GO:0005737,GO:0008235,GO:0006508,GO:0005622,GO:0019538,GO:0046686,GO:0030145,GO:0004177,GO:0009507	XP_002454700.1,EES07676.1
scaffold-VXKB-2009151-Ipomoea_purpurea-leaf_stem_flower	1518	531.176	1.20024E-180	gi|147836469|emb|CAN66364.1|hypothetical protein VITISV_029979 [Vitis vinifera]	GO:0006508,GO:0005737,GO:0019538,GO:0008235,GO:0004177,GO:0030145,GO:0005622	CAN66364.1
scaffold-VXKB-2009151-Ipomoea_purpurea-leaf_stem_flower	1518	531.561	1.84065E-180	gi|75261364|sp|Q6K669.1|AMPL2_ORYSJRecName: Full=Leucine aminopeptidase 2, chloroplastic; AltName: Full=Leucyl aminopeptidase 2; Short=LAP 2; AltName: Full=Proline aminopeptidase 2; AltName: Full=Prolyl aminopeptidase 2; Flags: Precursor	GO:0005773,GO:0016787,GO:0005737,GO:0008235,GO:0008233,GO:0006508,GO:0005622,GO:0019538,GO:0046872,GO:0046686,GO:0030145,GO:0009507,GO:0004177,GO:0009536	Q6K669.1,BAD19264.1,BAD19673.1,EAY87845.1,EAZ24923.1
scaffold-VXKB-2009151-Ipomoea_purpurea-leaf_stem_flower	1518	530.406	4.19522E-180	gi|357137413|ref|XP_003570295.1|PREDICTED: leucine aminopeptidase 2, chloroplastic-like [Brachypodium distachyon]	GO:0006508,GO:0005737,GO:0019538,GO:0008235,GO:0004177,GO:0030145,GO:0005622	XP_003570295.1
scaffold-VXKB-2009151-Ipomoea_purpurea-leaf_stem_flower	1518	531.561	5.09501E-180	gi|356564901|ref|XP_003550685.1|PREDICTED: leucine aminopeptidase 3, chloroplastic-like [Glycine max]		XP_003550685.1
scaffold-VXKB-2009151-Ipomoea_purpurea-leaf_stem_flower	1518	529.25	1.1765E-179	gi|413939306|gb|AFW73857.1|hypothetical protein ZEAMMB73_599286 [Zea mays]		AFW73857.1
scaffold-VXKB-2009151-Ipomoea_purpurea-leaf_stem_flower	1518	528.094	1.28552E-179	gi|356498766|ref|XP_003518220.1|PREDICTED: leucine aminopeptidase 3, chloroplastic-like [Glycine max]	GO:0006508,GO:0005737,GO:0019538,GO:0008235,GO:0004177,GO:0030145,GO:0005622	XP_003518220.1
scaffold-VXKB-2009151-Ipomoea_purpurea-leaf_stem_flower	1518	524.628	9.89014E-179	gi|326529121|dbj|BAK00954.1|predicted protein [Hordeum vulgare subsp. vulgare]	GO:0006508,GO:0005737,GO:0019538,GO:0008235,GO:0004177,GO:0030145,GO:0005622	BAK00954.1,BAK00974.1,BAK04996.1
scaffold-VXKB-2009151-Ipomoea_purpurea-leaf_stem_flower	1518	524.242	1.11362E-178	gi|224143950|ref|XP_002325134.1|predicted protein [Populus trichocarpa]	GO:0005773,GO:0005737,GO:0008235,GO:0006508,GO:0005622,GO:0019538,GO:0046686,GO:0030145,GO:0004177,GO:0009507	XP_002325134.1,EEF03699.1
scaffold-VXKB-2009151-Ipomoea_purpurea-leaf_stem_flower	1518	525.783	2.17438E-178	gi|255576991|ref|XP_002529380.1|leucine aminopeptidase, putative [Ricinus communis]	GO:0006508,GO:0005737,GO:0019538,GO:0016787,GO:0008235,GO:0004177,GO:0030145,GO:0005622	XP_002529380.1,EEF32976.1
scaffold-VXKB-2009151-Ipomoea_purpurea-leaf_stem_flower	1518	523.857	2.18536E-178	gi|326519046|dbj|BAJ92683.1|predicted protein [Hordeum vulgare subsp. vulgare]	GO:0006508,GO:0005737,GO:0019538,GO:0008235,GO:0004177,GO:0030145,GO:0005622	BAJ92683.1
scaffold-VXKB-2009151-Ipomoea_purpurea-leaf_stem_flower	1518	514.227	3.08783E-178	gi|1483563|emb|CAA68143.1|cytosol aminopeptidase [Petroselinum crispum]	GO:0006508,GO:0005737,GO:0019538,GO:0016787,GO:0008235,GO:0004177,GO:0030145,GO:0005622	CAA68143.1
scaffold-VXKB-2009151-Ipomoea_purpurea-leaf_stem_flower	1518	522.702	1.44222E-177	gi|357480067|ref|XP_003610319.1|Leucine aminopeptidase [Medicago truncatula]	GO:0006508,GO:0005737,GO:0019538,GO:0008235,GO:0004177,GO:0030145,GO:0005622	XP_003610319.1,AES92516.1
scaffold-VXKB-2009151-Ipomoea_purpurea-leaf_stem_flower	1518	518.85	3.20447E-177	gi|224088276|ref|XP_002308402.1|predicted protein [Populus trichocarpa]	GO:0005773,GO:0005737,GO:0008235,GO:0006508,GO:0005622,GO:0019538,GO:0046686,GO:0030145,GO:0004177,GO:0009507	XP_002308402.1,EEE91925.1
scaffold-VXKB-2009151-Ipomoea_purpurea-leaf_stem_flower	1518	515.383	3.36042E-177	gi|217074370|gb|ACJ85545.1|unknown [Medicago truncatula]	GO:0006508,GO:0005737,GO:0019538,GO:0008235,GO:0004177,GO:0030145,GO:0005622	ACJ85545.1
scaffold-VXKB-2009151-Ipomoea_purpurea-leaf_stem_flower	1518	514.998	3.8293E-177	gi|388507936|gb|AFK42034.1|unknown [Medicago truncatula]		AFK42034.1
scaffold-VXKB-2009152-Ipomoea_purpurea-leaf_stem_flower	1857	416.772	1.04193E-178	gi|449454105|ref|XP_004144796.1|PREDICTED: leucine aminopeptidase 1-like [Cucumis sativus]		XP_004144796.1
scaffold-VXKB-2009152-Ipomoea_purpurea-leaf_stem_flower	1857	441.425	8.26421E-176	gi|356571431|ref|XP_003553880.1|PREDICTED: leucine aminopeptidase 1-like isoform 2 [Glycine max]		XP_003553880.1
scaffold-VXKB-2009152-Ipomoea_purpurea-leaf_stem_flower	1857	411.379	1.00425E-163	gi|449490900|ref|XP_004158743.1|PREDICTED: leucine aminopeptidase 1-like [Cucumis sativus]		XP_004158743.1
scaffold-VXKB-2009152-Ipomoea_purpurea-leaf_stem_flower	1857	452.595	1.60409E-152	gi|1483563|emb|CAA68143.1|cytosol aminopeptidase [Petroselinum crispum]	GO:0006508,GO:0005737,GO:0019538,GO:0016787,GO:0008235,GO:0004177,GO:0030145,GO:0005622	CAA68143.1
scaffold-VXKB-2009152-Ipomoea_purpurea-leaf_stem_flower	1857	448.743	1.26984E-150	gi|115449199|ref|NP_001048379.1|Os02g0794700 [Oryza sativa Japonica Group]	GO:0005773,GO:0016787,GO:0005737,GO:0008235,GO:0008233,GO:0006508,GO:0005622,GO:0019538,GO:0046872,GO:0046686,GO:0030145,GO:0009536,GO:0004177,GO:0009507	NP_001048379.1,BAF10293.1
scaffold-VXKB-2009152-Ipomoea_purpurea-leaf_stem_flower	1857	451.055	2.36363E-148	gi|297743644|emb|CBI36527.3|unnamed protein product [Vitis vinifera]		CBI36527.3
scaffold-VXKB-2009152-Ipomoea_purpurea-leaf_stem_flower	1857	451.825	6.53685E-148	gi|225445867|ref|XP_002276114.1|PREDICTED: leucine aminopeptidase 2, chloroplastic isoform 1 [Vitis vinifera]	GO:0006508,GO:0005737,GO:0019538,GO:0008235,GO:0004177,GO:0030145,GO:0005622	XP_002276114.1
scaffold-VXKB-2009152-Ipomoea_purpurea-leaf_stem_flower	1857	450.284	6.74489E-148	gi|359484847|ref|XP_003633175.1|PREDICTED: leucine aminopeptidase 2, chloroplastic isoform 2 [Vitis vinifera]		XP_003633175.1
scaffold-VXKB-2009152-Ipomoea_purpurea-leaf_stem_flower	1857	451.055	1.5929E-147	gi|242066822|ref|XP_002454700.1|hypothetical protein SORBIDRAFT_04g035840 [Sorghum bicolor]	GO:0005773,GO:0005737,GO:0008235,GO:0006508,GO:0005622,GO:0019538,GO:0046686,GO:0030145,GO:0004177,GO:0009507	XP_002454700.1,EES07676.1
scaffold-VXKB-2009152-Ipomoea_purpurea-leaf_stem_flower	1857	449.899	2.85822E-147	gi|147836469|emb|CAN66364.1|hypothetical protein VITISV_029979 [Vitis vinifera]	GO:0006508,GO:0005737,GO:0019538,GO:0008235,GO:0004177,GO:0030145,GO:0005622	CAN66364.1
scaffold-VXKB-2009152-Ipomoea_purpurea-leaf_stem_flower	1857	450.284	3.5897E-147	gi|75261364|sp|Q6K669.1|AMPL2_ORYSJRecName: Full=Leucine aminopeptidase 2, chloroplastic; AltName: Full=Leucyl aminopeptidase 2; Short=LAP 2; AltName: Full=Proline aminopeptidase 2; AltName: Full=Prolyl aminopeptidase 2; Flags: Precursor	GO:0005773,GO:0016787,GO:0005737,GO:0008235,GO:0008233,GO:0006508,GO:0005622,GO:0019538,GO:0046872,GO:0046686,GO:0030145,GO:0009507,GO:0004177,GO:0009536	Q6K669.1,BAD19264.1,BAD19673.1,EAY87845.1,EAZ24923.1
scaffold-VXKB-2009152-Ipomoea_purpurea-leaf_stem_flower	1857	446.047	1.48687E-146	gi|224143950|ref|XP_002325134.1|predicted protein [Populus trichocarpa]	GO:0005773,GO:0005737,GO:0008235,GO:0006508,GO:0005622,GO:0019538,GO:0046686,GO:0030145,GO:0004177,GO:0009507	XP_002325134.1,EEF03699.1
scaffold-VXKB-2009152-Ipomoea_purpurea-leaf_stem_flower	1857	449.129	2.61736E-146	gi|356564901|ref|XP_003550685.1|PREDICTED: leucine aminopeptidase 3, chloroplastic-like [Glycine max]		XP_003550685.1
scaffold-VXKB-2009152-Ipomoea_purpurea-leaf_stem_flower	1857	446.432	4.42238E-146	gi|356498766|ref|XP_003518220.1|PREDICTED: leucine aminopeptidase 3, chloroplastic-like [Glycine max]	GO:0006508,GO:0005737,GO:0019538,GO:0008235,GO:0004177,GO:0030145,GO:0005622	XP_003518220.1
scaffold-VXKB-2009152-Ipomoea_purpurea-leaf_stem_flower	1857	447.203	4.7142E-146	gi|413939306|gb|AFW73857.1|hypothetical protein ZEAMMB73_599286 [Zea mays]		AFW73857.1
scaffold-VXKB-2009152-Ipomoea_purpurea-leaf_stem_flower	1857	443.351	4.76278E-146	gi|224088276|ref|XP_002308402.1|predicted protein [Populus trichocarpa]	GO:0005773,GO:0005737,GO:0008235,GO:0006508,GO:0005622,GO:0019538,GO:0046686,GO:0030145,GO:0004177,GO:0009507	XP_002308402.1,EEE91925.1
scaffold-VXKB-2009152-Ipomoea_purpurea-leaf_stem_flower	1857	439.113	1.08369E-145	gi|388507936|gb|AFK42034.1|unknown [Medicago truncatula]		AFK42034.1
scaffold-VXKB-2009152-Ipomoea_purpurea-leaf_stem_flower	1857	445.277	1.20772E-145	gi|357480067|ref|XP_003610319.1|Leucine aminopeptidase [Medicago truncatula]	GO:0006508,GO:0005737,GO:0019538,GO:0008235,GO:0004177,GO:0030145,GO:0005622	XP_003610319.1,AES92516.1
scaffold-VXKB-2009152-Ipomoea_purpurea-leaf_stem_flower	1857	438.728	1.23381E-145	gi|217074370|gb|ACJ85545.1|unknown [Medicago truncatula]	GO:0006508,GO:0005737,GO:0019538,GO:0008235,GO:0004177,GO:0030145,GO:0005622	ACJ85545.1
scaffold-VXKB-2009152-Ipomoea_purpurea-leaf_stem_flower	1857	445.662	1.81492E-145	gi|357137413|ref|XP_003570295.1|PREDICTED: leucine aminopeptidase 2, chloroplastic-like [Brachypodium distachyon]	GO:0006508,GO:0005737,GO:0019538,GO:0008235,GO:0004177,GO:0030145,GO:0005622	XP_003570295.1
scaffold-VXKB-2009612-Ipomoea_purpurea-leaf_stem_flower	1680	446.817	2.15812E-150	gi|225450865|ref|XP_002284178.1|PREDICTED: cyclin-H1-1 [Vitis vinifera]	GO:0051726,GO:0019901,GO:0006355,GO:0005675,GO:0000079,GO:0016591	XP_002284178.1,CBI39478.3
scaffold-VXKB-2009612-Ipomoea_purpurea-leaf_stem_flower	1680	420.624	3.18304E-140	gi|356516489|ref|XP_003526926.1|PREDICTED: cyclin-H1-1 isoform 1 [Glycine max]	GO:0051726,GO:0019901,GO:0006355,GO:0005675,GO:0000079,GO:0016591	XP_003526926.1
scaffold-VXKB-2009612-Ipomoea_purpurea-leaf_stem_flower	1680	419.083	1.44997E-139	gi|255646066|gb|ACU23520.1|unknown [Glycine max]	GO:0051726,GO:0019901,GO:0006355,GO:0005675,GO:0000079,GO:0016591	ACU23520.1
scaffold-VXKB-2009612-Ipomoea_purpurea-leaf_stem_flower	1680	412.535	6.16567E-137	gi|356563799|ref|XP_003550146.1|PREDICTED: cyclin-H1-1-like isoform 1 [Glycine max]		XP_003550146.1
scaffold-VXKB-2009612-Ipomoea_purpurea-leaf_stem_flower	1680	407.527	3.74812E-135	gi|4106515|gb|AAD02871.1|CAK associated cyclinH homolog [Populus tremula x Populus tremuloides]	GO:0051726,GO:0019901,GO:0006355,GO:0005675,GO:0000079,GO:0016591	AAD02871.1
scaffold-VXKB-2009612-Ipomoea_purpurea-leaf_stem_flower	1680	406.757	2.8838E-134	gi|118489222|gb|ABK96417.1|unknown [Populus trichocarpa x Populus deltoides]	GO:0019901,GO:0006355,GO:0005675,GO:0000079	ABK96417.1
scaffold-VXKB-2009612-Ipomoea_purpurea-leaf_stem_flower	1680	404.831	4.76648E-134	gi|449448360|ref|XP_004141934.1|PREDICTED: cyclin-H1-1-like [Cucumis sativus]		XP_004141934.1,XP_004169380.1
scaffold-VXKB-2009612-Ipomoea_purpurea-leaf_stem_flower	1680	401.364	1.1888E-132	gi|224123530|ref|XP_002330144.1|predicted protein [Populus trichocarpa]	GO:0019901,GO:0004672,GO:0005634,GO:0051726,GO:0006468,GO:0005737,GO:0006355,GO:0000079,GO:0016591,GO:0005675	XP_002330144.1,EEF08731.1
scaffold-VXKB-2009612-Ipomoea_purpurea-leaf_stem_flower	1680	397.897	2.92968E-131	gi|22327103|ref|NP_198114.2|cyclin H;1 [Arabidopsis thaliana]	GO:0004693,GO:0019901,GO:0045736,GO:0005634,GO:0009220,GO:0006355,GO:0010440,GO:0000079,GO:0004672,GO:0016591,GO:0000278,GO:0005675,GO:0042023,GO:0006366,GO:0005737,GO:0006396,GO:0000394,GO:0051726,GO:0022402,GO:0005515	NP_198114.2,Q8W5S1.1,BAB72144.1,BAC43301.1,AED93707.1
scaffold-VXKB-2009612-Ipomoea_purpurea-leaf_stem_flower	1680	395.971	1.38557E-130	gi|297812955|ref|XP_002874361.1|CYCH_1 [Arabidopsis lyrata subsp. lyrata]	GO:0051726,GO:0019901,GO:0006355,GO:0005675,GO:0000079,GO:0016591	XP_002874361.1,EFH50620.1
scaffold-VXKB-2009612-Ipomoea_purpurea-leaf_stem_flower	1680	385.956	1.05734E-126	gi|37999989|gb|AAR07076.1|cyclin H-1 [Oryza sativa Japonica Group]		AAR07076.1
scaffold-VXKB-2009612-Ipomoea_purpurea-leaf_stem_flower	1680	385.956	1.09547E-126	gi|115455205|ref|NP_001051203.1|Os03g0737600 [Oryza sativa Japonica Group]	GO:0019901,GO:0004672,GO:0005634,GO:0051726,GO:0006468,GO:0005737,GO:0051301,GO:0006355,GO:0000079,GO:0016591,GO:0005675,GO:0007049	NP_001051203.1,Q10D80.1,BAB11694.1,ABF98764.1,BAF13117.1,BAG95259.1,BAG97262.1,EEC76145.1,EEE59890.1
scaffold-VXKB-2009612-Ipomoea_purpurea-leaf_stem_flower	1680	380.948	7.62108E-125	gi|357116470|ref|XP_003560004.1|PREDICTED: cyclin-H1-1-like [Brachypodium distachyon]	GO:0051726,GO:0019901,GO:0006355,GO:0005675,GO:0000079,GO:0016591	XP_003560004.1
scaffold-VXKB-2009612-Ipomoea_purpurea-leaf_stem_flower	1680	380.563	7.92419E-125	gi|242038205|ref|XP_002466497.1|hypothetical protein SORBIDRAFT_01g008760 [Sorghum bicolor]	GO:0019901,GO:0004672,GO:0005634,GO:0051726,GO:0006468,GO:0005737,GO:0006355,GO:0000079,GO:0016591,GO:0005675	XP_002466497.1,EER93495.1
scaffold-VXKB-2009612-Ipomoea_purpurea-leaf_stem_flower	1680	380.178	1.17048E-124	gi|255542680|ref|XP_002512403.1|cyclin h, putative [Ricinus communis]	GO:0051726,GO:0019901,GO:0006355,GO:0005675,GO:0000079,GO:0016591	XP_002512403.1,EEF49855.1
scaffold-VXKB-2009612-Ipomoea_purpurea-leaf_stem_flower	1680	379.793	2.49997E-124	gi|29788869|gb|AAP03415.1|cyclin H-1 [Oryza sativa Japonica Group]		AAP03415.1
scaffold-VXKB-2009612-Ipomoea_purpurea-leaf_stem_flower	1680	378.637	4.9934E-124	gi|356516491|ref|XP_003526927.1|PREDICTED: cyclin-H1-1 isoform 2 [Glycine max]		XP_003526927.1
scaffold-VXKB-2009612-Ipomoea_purpurea-leaf_stem_flower	1680	385.185	5.11242E-124	gi|357441691|ref|XP_003591123.1|Cyclin-H1-1 [Medicago truncatula]	GO:0019901,GO:0006355,GO:0005675,GO:0000079	XP_003591123.1,AES61374.1
scaffold-VXKB-2009612-Ipomoea_purpurea-leaf_stem_flower	1680	374.785	1.46687E-122	gi|356563801|ref|XP_003550147.1|PREDICTED: cyclin-H1-1-like isoform 2 [Glycine max]		XP_003550147.1
scaffold-VXKB-2009612-Ipomoea_purpurea-leaf_stem_flower	1680	373.629	6.64483E-122	gi|226495921|ref|NP_001149855.1|LOC100283483 [Zea mays]	GO:0051726,GO:0019901,GO:0006355,GO:0005675,GO:0000079,GO:0016591	NP_001149855.1,ACG37017.1
scaffold-VXKB-2010140-Ipomoea_purpurea-leaf_stem_flower	872	277.33	2.28058E-86	gi|224108371|ref|XP_002314825.1|predicted protein [Populus trichocarpa]	GO:0006855,GO:0016020,GO:0015238,GO:0055085,GO:0015297,GO:0005886	XP_002314825.1,EEF00996.1
scaffold-VXKB-2010140-Ipomoea_purpurea-leaf_stem_flower	872	270.781	6.57605E-84	gi|356499620|ref|XP_003518635.1|PREDICTED: MATE efflux family protein DTX1-like isoform 1 [Glycine max]		XP_003518635.1,XP_003518636.1
scaffold-VXKB-2010140-Ipomoea_purpurea-leaf_stem_flower	872	270.396	2.34812E-83	gi|296087229|emb|CBI33603.3|unnamed protein product [Vitis vinifera]		CBI33603.3
scaffold-VXKB-2010140-Ipomoea_purpurea-leaf_stem_flower	872	269.24	5.02951E-83	gi|359488145|ref|XP_002265933.2|PREDICTED: MATE efflux family protein 5-like [Vitis vinifera]	GO:0006855,GO:0016020,GO:0015238,GO:0055085,GO:0015297	XP_002265933.2
scaffold-VXKB-2010140-Ipomoea_purpurea-leaf_stem_flower	872	268.855	5.37332E-83	gi|356515374|ref|XP_003526375.1|PREDICTED: MATE efflux family protein DTX1-like [Glycine max]	GO:0006855,GO:0016020,GO:0015238,GO:0055085,GO:0015297	XP_003526375.1
scaffold-VXKB-2010140-Ipomoea_purpurea-leaf_stem_flower	872	267.7	7.39317E-83	gi|356567250|ref|XP_003551834.1|PREDICTED: MATE efflux family protein DTX1-like [Glycine max]		XP_003551834.1
scaffold-VXKB-2010140-Ipomoea_purpurea-leaf_stem_flower	872	268.47	8.2912E-83	gi|224108375|ref|XP_002314826.1|predicted protein [Populus trichocarpa]	GO:0006855,GO:0009507,GO:0016020,GO:0015238,GO:0055085,GO:0015297	XP_002314826.1,EEF00997.1
scaffold-VXKB-2010140-Ipomoea_purpurea-leaf_stem_flower	872	267.314	2.11611E-82	gi|255582921|ref|XP_002532232.1|TRANSPARENT TESTA 12 protein, putative [Ricinus communis]	GO:0006855,GO:0016020,GO:0015238,GO:0055085,GO:0015297	XP_002532232.1,EEF30163.1
scaffold-VXKB-2010140-Ipomoea_purpurea-leaf_stem_flower	872	266.159	6.40446E-82	gi|147782271|emb|CAN69572.1|hypothetical protein VITISV_044050 [Vitis vinifera]	GO:0006855,GO:0016020,GO:0015238,GO:0055085,GO:0015297	CAN69572.1
scaffold-VXKB-2010140-Ipomoea_purpurea-leaf_stem_flower	872	265.388	9.07405E-82	gi|359488147|ref|XP_003633708.1|PREDICTED: LOW QUALITY PROTEIN: MATE efflux family protein 5-like [Vitis vinifera]		XP_003633708.1
scaffold-VXKB-2010140-Ipomoea_purpurea-leaf_stem_flower	872	264.233	2.17331E-81	gi|224077218|ref|XP_002305184.1|predicted protein [Populus trichocarpa]	GO:0006855,GO:0016020,GO:0015238,GO:0055085,GO:0015297	XP_002305184.1,EEE85695.1
scaffold-VXKB-2010140-Ipomoea_purpurea-leaf_stem_flower	872	265.388	2.18563E-81	gi|255582919|ref|XP_002532231.1|TRANSPARENT TESTA 12 protein, putative [Ricinus communis]	GO:0006855,GO:0016020,GO:0015238,GO:0055085,GO:0015297	XP_002532231.1,EEF30162.1
scaffold-VXKB-2010140-Ipomoea_purpurea-leaf_stem_flower	872	263.848	4.0773E-81	gi|255582923|ref|XP_002532233.1|TRANSPARENT TESTA 12 protein, putative [Ricinus communis]	GO:0006855,GO:0016020,GO:0015238,GO:0055085,GO:0015297	XP_002532233.1,EEF30164.1
scaffold-VXKB-2010140-Ipomoea_purpurea-leaf_stem_flower	872	261.151	5.65905E-80	gi|15223961|ref|NP_177270.1|MATE efflux family protein [Arabidopsis thaliana]	GO:0006855,GO:0005774,GO:0015238,GO:0016020,GO:0055085,GO:0015297,GO:0005886,GO:0005215	NP_177270.1,AAG51691.1,AEE35165.1
scaffold-VXKB-2010140-Ipomoea_purpurea-leaf_stem_flower	872	260.766	9.01574E-80	gi|356573950|ref|XP_003555117.1|PREDICTED: MATE efflux family protein 8-like [Glycine max]	GO:0006855,GO:0016020,GO:0015238,GO:0055085,GO:0015297	XP_003555117.1
scaffold-VXKB-2010140-Ipomoea_purpurea-leaf_stem_flower	872	259.61	1.09883E-79	gi|219921318|emb|CAQ51477.1|putative MATE transporter [Nicotiana tabacum]	GO:0006855,GO:0016020,GO:0015238,GO:0055085,GO:0015297	CAQ51477.1
scaffold-VXKB-2010140-Ipomoea_purpurea-leaf_stem_flower	872	259.225	1.34643E-79	gi|224101797|ref|XP_002312424.1|predicted protein [Populus trichocarpa]	GO:0006855,GO:0009507,GO:0016020,GO:0015238,GO:0055085,GO:0015297	XP_002312424.1,EEE89791.1
scaffold-VXKB-2010140-Ipomoea_purpurea-leaf_stem_flower	872	259.61	1.72879E-79	gi|356499617|ref|XP_003518634.1|PREDICTED: MATE efflux family protein 7-like [Glycine max]	GO:0006855,GO:0016020,GO:0015238,GO:0055085,GO:0015297	XP_003518634.1
scaffold-VXKB-2010140-Ipomoea_purpurea-leaf_stem_flower	872	259.225	2.18682E-79	gi|255648358|gb|ACU24630.1|unknown [Glycine max]	GO:0006855,GO:0016020,GO:0015238,GO:0055085,GO:0015297	ACU24630.1
scaffold-VXKB-2010140-Ipomoea_purpurea-leaf_stem_flower	872	261.536	3.25746E-79	gi|356513977|ref|XP_003525684.1|PREDICTED: MATE efflux family protein 8-like [Glycine max]		XP_003525684.1
scaffold-VXKB-2010510-Ipomoea_purpurea-leaf_stem_flower	1133	271.552	8.75619E-86	gi|225457650|ref|XP_002273332.1|PREDICTED: psbP domain-containing protein 3, chloroplastic [Vitis vinifera]	GO:0009523,GO:0009654,GO:0005509,GO:0019898,GO:0015979	XP_002273332.1,CBI40766.3
scaffold-VXKB-2010510-Ipomoea_purpurea-leaf_stem_flower	1133	260.381	3.50415E-81	gi|188509930|gb|ACD56619.1|unknown predicted protein [Gossypioides kirkii]	GO:0009523,GO:0009654,GO:0005509,GO:0019898,GO:0015979	ACD56619.1
[truncated: 444,212 more rows]
